# Supplementary material for: Global Transcriptome Profile of Cryptococcus neoformans during Exposure to Hydrogen Peroxide Induced Oxidative Stress
Source: PLoS One. 2013 Jan 28;8(1):e55110. doi: 10.1371/journal.pone.0055110 (PMC3557267; doi:10.1371/journal.pone.0055110)
Supplement: Table S1 — Global transcriptional profile of C. neoformans genome during H2O2 induced oxidative stress. (XLSX) [file pone.0055110.s003.xlsx]

## Sheet: Sheet1
Table S1: Global transcriptional profile of C. neoformans genome during H2O2 induced oxidative stress.
Assembly2	LOG_DE (5 min)	LOG_DE (15 min)	LOG_DE (30 min)	LOG_DE (45 min)	LOG_DE (60 min)	LOCUS1	Annotation
CNAG_00004	0	1.22583	0	0	0	CNAG_00004	No Information
CNAG_00009	0	-0.986738	0	0	0	CNAG_00009	EF hand Ca2+ binding protein
CNAG_00010	-1.13688	0.941799	0	1.03233	0.959129	CNAG_00010	transmembrane transport; cation transporter
CNAG_00011	0	0	-2.39289	0	0	CNAG_00011	No Information
CNAG_00012	0	-1.09648	-1.94464	-1.15894	0	CNAG_00012	Oxidoreductase family, NAD-binding Rossmann fold
CNAG_00013	0	-1.42799	-1.40833	0	-0.967058	CNAG_00013	No Information
CNAG_00016	0	0	-1.85146	0	0	CNAG_00016	No Information
CNAG_00017	0	1.11829	0	0	0	CNAG_00017	putative transcription factor with forkhead domain; simiar to S. cerevisiae Hcm1 protein
CNAG_00018	0	-1.63591	0	0	0	CNAG_00018	Fungal Zn(2)-Cys(6) binuclear cluster domain;
CNAG_00020	0	0	-2.81481	0	0	CNAG_00020	No Information
CNAG_00021	-1.09411	0.996341	1.06033	0	0	CNAG_00021	Adenosylmethionine decarboxylase
CNAG_00022	-1.20172	0	1.08056	0	1.1601	CNAG_00022	Cytochrome c/c1 heme lyase
CNAG_00023	0	0	0	0	1.17379	CNAG_00023	No Information
CNAG_00024	0	1.04871	1.0317	0	0	CNAG_00024	No Information
CNAG_00026	0	0	0	1.14257	0	CNAG_00026	Aminotransferase class I and II
CNAG_00030	0	0	0	1.31192	0	CNAG_00030	D-3-phosphoglycerate dehydrogenase
CNAG_00034	0	0	0	-1.40367	0	CNAG_00034	60s ribosomal protein l9
CNAG_00039	0	1.28031	1.15397	0	0	CNAG_00039	Zinc finger, C2H2 type
CNAG_00043	-0.986094	0	-1.95125	-2.66119	-1.40214	CNAG_00043	No Information
CNAG_00044	1.00063	0	0	0	0	CNAG_00044	Elongation factor Tu GTP binding domain
CNAG_00045	0	-2.33572	0	0	1.51628	CNAG_00045	No Information
CNAG_00046	0	-0.933471	0	0	0	CNAG_00046	Mov34/MPN/PAD-1 family
CNAG_00047	0	1.79383	2.78019	2.98593	0	CNAG_00047	Similiar to S. cerevisae Pkp1 protein, a mitochondrial protein kinase involved in negative regulation of pyruvate dehydrogenase complex
CNAG_00050	0	-2.15881	0	0	0	CNAG_00050	No Information
CNAG_00051	0	0	0	0.960668	0	CNAG_00051	SANT domain protein related to human NCOR corepressor subunit
CNAG_00052	0	-1.11374	0	2.21335	0	CNAG_00052	No Information
CNAG_00054	1.25416	0	0	1.07489	0	CNAG_00054	Protein of unknown function (DUF1264)
CNAG_00055	0	-1.26645	0	0	0	CNAG_00055	Basic-leucine zipper (bZIP) transcription factor
CNAG_00058	0	-1.02059	-1.902	-1.52012	-0.949695	CNAG_00058	TCP-1/cpn60 chaperonin family
CNAG_00060	0	1.87283	1.29176	1.03999	0	CNAG_00060	DnaJ central domain (4 repeats)
CNAG_00062	0	-1.33863	-1.38326	0	0	CNAG_00062	No Information
CNAG_00064	0	0	-2.86731	-1.89532	-0.941423	CNAG_00064	COPII-coated vesicle protein
CNAG_00065	0	0	-1.34104	-1.38418	0	CNAG_00065	ran-specific GTPase-activating protein 1
CNAG_00067	0	-2.64839	-2.52979	-1.10515	0	CNAG_00067	SecE/Sec61-gamma subunits of protein translocation complex
CNAG_00072	0	0	-1.28808	0	0	CNAG_00072	Similar to S. cerevisiae PDI1p; ER protein essential for formation of disulfide bonds in secretory and cell-surface proteins; disulfide-isomerase
CNAG_00077	0	0	-1.26603	0	1.53946	CNAG_00077	Sulfate transporter family
CNAG_00079	0	0	0	0	-0.983814	CNAG_00079	No Information
CNAG_00081	0	0.929664	1.78539	0	1.31295	CNAG_00081	pre-mRNA splicing factor prp1
CNAG_00090	0	0	0.964423	1.32545	0.936725	CNAG_00090	No Information
CNAG_00091	0	1.92542	1.06415	2.43452	1.96295	CNAG_00091	No Information
CNAG_00092	0	0	-1.12395	0	0	CNAG_00092	Uncharacterised protein family (UPF0041)
CNAG_00093	1.30778	1.42681	0	1.28401	0.972588	CNAG_00093	No Information
CNAG_00095	0	1.29829	0	0	0	CNAG_00095	No Information
CNAG_00098	0	-1.08535	-2.08385	0	0	CNAG_00098	Palmitoyl protein thioesterase
CNAG_00099	0	-0.98164	0	-1.51578	-1.55229	CNAG_00099	MCM2/3/5 family
CNAG_00104	0	0	2.38445	1.52139	0	CNAG_00104	ABC transporter
CNAG_00106	0	1.20219	1.36597	0	0	CNAG_00106	Histidine kinase-, DNA gyrase B-, and HSP90-like ATPase
CNAG_00116	0	0	0	-1.52128	0	CNAG_00116	Ribosomal protein S3, C-terminal domain
CNAG_00117	0	0	-2.01241	-2.41377	0	CNAG_00117	ergosterol biosynthesis; ERG4/ERG24 family; delta14-sterol reductase activity
CNAG_00118	0	-0.982973	-1.16273	-1.04901	0	CNAG_00118	No Information
CNAG_00123	0	0	0	0.955891	0	CNAG_00123	oxidation-reduction; hydroxyacid dehydrogenase
CNAG_00126	0	0	0	-2.14182	0	CNAG_00126	short chain dehydrogenase
CNAG_00128	0	0	0	0	-2.82515	CNAG_00128	No Information
CNAG_00130	1.29786	0	0	0.995306	0	CNAG_00130	Ca-CaM kinase homolog
CNAG_00139	0	0	-0.972858	0	0	CNAG_00139	No Information
CNAG_00140	0	-1.78055	-1.55887	0	0	CNAG_00140	U1 snRNP 70K protein
CNAG_00142	0	0	3.45182	0	0	CNAG_00142	NUC153 domain
CNAG_00143	0	0	0	1.0153	0	CNAG_00143	phosphoribosylamidoimidazole-succinocarboxamide synthase
CNAG_00144	0	0	0	0	-1.123	CNAG_00144	No Information
CNAG_00146	0	0	-2.66528	-1.18897	0	CNAG_00146	Similar to S. cerevisiae Pby1 protein, a putative tubulin tyrosine ligase associated with P-bodies
CNAG_00149	0	1.01324	0	0	0	CNAG_00149	No Information
CNAG_00150	0	0	0	0	-1.96466	CNAG_00150	Subtilase family
CNAG_00154	1.51529	0	0	0	0	CNAG_00154	NADH:flavin oxidoreductase / NADH oxidase family
CNAG_00158	0	0	2.32035	0	1.58452	CNAG_00158	glycosyltransferase
CNAG_00159	0	-1.03653	0	0	0	CNAG_00159	No Information
CNAG_00162	-1.50866	0	0	0	0	CNAG_00162	Alternative oxidase
CNAG_00164	-0.968155	-1.92903	-2.71593	-2.07677	-1.05782	CNAG_00164	alginic acid catabolic process; lyase activity
CNAG_00165	0	0	0	-1.21747	0	CNAG_00165	Phosphorylase family 2
CNAG_00166	0	2.29556	1.57402	0	0	CNAG_00166	ATP-dependent RNA helicase DBP8
CNAG_00176	0	0	-3.66151	-2.50743	0	CNAG_00176	Peptidase family M20/M25/M40
CNAG_00180	0	0	-2.7103	0	0	CNAG_00180	Ubiquitin carboxyl-terminal hydrolase, family 1
CNAG_00181	0	0	-2.37978	0	0	CNAG_00181	LisH, CTLH domain protein of unknown function
CNAG_00182	1.24267	0	-2.40277	-1.22637	0	CNAG_00182	intracellular protein transport; endosome to Golgi; ascorespore formation; ubiquitin-protein ligase activity
CNAG_00183	0	0	2.64796	0	0	CNAG_00183	alternative cyclin Pcl12
CNAG_00185	0	-0.929052	0	0	0	CNAG_00185	No Information
CNAG_00186	0	-0.996617	-1.37471	-1.04352	0	CNAG_00186	No Information
CNAG_00187	0	0.971707	0	0	0	CNAG_00187	Ubiquitin carboxyl-terminal hydrolase
CNAG_00189	0	0	-2.53742	-1.6509	0	CNAG_00189	ribonuclease T2 activity; signal peptide
CNAG_00194	0	1.41703	1.8742	1.42315	1.51232	CNAG_00194	No Information
CNAG_00195	0	0	1.45779	0	0	CNAG_00195	Exosome-associated protein
CNAG_00197_1	0	0.947046	0	0	0	CNAG_00197	Iron-containing alcohol dehydrogenase
CNAG_00200_1	1.11494	0	0	0	0	CNAG_00200	No Information
CNAG_00205_1	0	0	3.40313	4.89153	0	CNAG_00205	No Information
CNAG_00207_1	0	-1.08184	0	0	0	CNAG_00207	No Information
CNAG_00210_1	0	0	1.07826	0.955734	0	CNAG_00210	No Information
CNAG_00215_1	0	-1.32968	-1.05236	0	0	CNAG_00215	Ferric reductase like transmembrane component
CNAG_00221_1	0	-1.83756	-3.43814	0	0	CNAG_00221	Mov34/MPN/PAD-1 family
CNAG_00223_1	1.30701	0	0	0	0	CNAG_00223	No Information
CNAG_00227_1	0	-2.29555	0	0	0	CNAG_00227	Uncharacterised ACR, YagE family COG1723
CNAG_00231	0	1.33632	1.04027	0	0	CNAG_00231	No Information
CNAG_00232	0	0	0	-1.84638	-1.16481	CNAG_00232	60s ribosomal protein l30-1
CNAG_00235	-2.03166	0	0	0	1.69087	CNAG_00235	response to nutrients; nitrogen utilization; ammonium transporter MEP1
CNAG_00237	-2.13932	0	2.29069	2.91141	2.69508	CNAG_00237	Aconitase family (aconitate hydratase)
CNAG_00238	0	0	0	1.0561	0	CNAG_00238	tRNA synthetases class I (I, L, M and V)
CNAG_00239	0	0	0	0.945006	0	CNAG_00239	bZIP transcription factor
CNAG_00241	0	2.13123	2.4527	2.22658	0	CNAG_00241	arginine methyltransferase-interacting ring finger protein
CNAG_00248	0	0	-1.92957	-0.957044	0	CNAG_00248	Vacuolar protein sorting protein, Vps36; RanBP2-type Zn-finger; Rubredoxin-type Fe(Cys)4 protein
CNAG_00250	0	0	0	-1.20201	-3.09398	CNAG_00250	No Information
CNAG_00251	0	0	2.66031	0	0	CNAG_00251	Demethylmenaquinone methyltransferase
CNAG_00254	1.31109	0	0	0	0	CNAG_00254	NAD dependent epimerase/dehydratase family
CNAG_00259	0	0	3.69745	0	0	CNAG_00259	Methyltransferase domain
CNAG_00260	0	0	-1.26188	-1.11286	0	CNAG_00260	transformer-2-beta isoform 3
CNAG_00261	0	0	0	-1.19851	-1.41378	CNAG_00261	putative mannoprotein
CNAG_00265	-1.35662	0.991034	0	0	0	CNAG_00265	NUDIX domain
CNAG_00266	0	-0.968947	0	0	0	CNAG_00266	Phosphoribulose kinase
CNAG_00268	0	0	2.3002	3.5974	2.25994	CNAG_00268	Thiamine pyrophosphate enzyme, N-terminal TPP binding domain
CNAG_00270	0	-1.19462	-1.49902	0	0	CNAG_00270	Uncharacterised protein family (UPF0041)
CNAG_00275	0	0	0	-2.50501	-1.68896	CNAG_00275	NAD binding domain of 6-phosphogluconate dehydrogenase
CNAG_00278	0	-1.14693	-2.28245	0	0	CNAG_00278	metallopeptidase family M24
CNAG_00279	0	-1.31257	-1.53912	-1.02999	-1.12308	CNAG_00279	No Information
CNAG_00286	0	1.20788	1.05917	0	0	CNAG_00286	Similar to S. cerevisiae NAB2p; nuclear polyadenylated RNA-binding protein
CNAG_00291	0	0	0	0	1.31732	CNAG_00291	No Information
CNAG_00292	0	2.05098	1.58045	0	0	CNAG_00292	ZPR1 zinc-finger domain
CNAG_00299	0	0	0	0	-1.54548	CNAG_00299	DNA repair protein RAD5; SNF2-related; DEAD-like helicase, RING-type Zn-finger
CNAG_00300	0	0	0	0	-1.89387	CNAG_00300	gamma-tubulin complex component 2
CNAG_00301	1.05217	0	0	0	0	CNAG_00301	No Information
CNAG_00304	-1.34855	0	0	0	0	CNAG_00304	No Information
CNAG_00305	0	0	0	-1.14017	0	CNAG_00305	chaperone activator; HSP90 activator
CNAG_00306	-1.58743	1.91683	2.52841	1.91727	0	CNAG_00306	No Information
CNAG_00308	0.960077	0	-1.32619	0	0	CNAG_00308	Gly-X carboxypeptidase; zinc peptidase-like superfamliy
CNAG_00309	0	0	-1.59289	-1.03707	0	CNAG_00309	No Information
CNAG_00311	0	-1.3792	0	0	0	CNAG_00311	Enoyl-CoA hydratase/isomerase family
CNAG_00315	-3.45642	-2.71656	0	2.77991	3.72469	CNAG_00315	Hemerythrin HHE cation binding domain; signal peptide
CNAG_00316	0	-0.946744	0	0	0	CNAG_00316	inosine triphosphate pyrophosphatase
CNAG_00318	0	-1.4279	-1.2268	0	0	CNAG_00318	ARP2/3 complex 16 kDa subunit (p16-Arc)
CNAG_00319	0	-1.4629	0	-2.22155	-1.48481	CNAG_00319	Similar to S. cerevisiae RER1p; retention of membrane proteins in the ER; 3 TM domains
CNAG_00327	0	-2.41091	0	0	-2.17883	CNAG_00327	DASH complex, subunit Dad2; microtubule binding
CNAG_00329	-1.0707	-1.47473	-0.929223	0	0	CNAG_00329	No Information
CNAG_00330	0	2.71286	2.45437	0	1.69028	CNAG_00330	No Information
CNAG_00331	0	0	-2.54428	-1.27159	0	CNAG_00331	Predicted alpha/beta hydrolase, YheT type; 1 TM domain
CNAG_00334	0	0	0	-0.960012	0	CNAG_00334	Hsp70 protein
CNAG_00335	-1.165	0	0	0	0	CNAG_00335	TAP42-like family
CNAG_00336	0	0	3.00667	0	0	CNAG_00336	Glu-rich 328 aa protein with 2 coiled-coiled domains
CNAG_00344	0	-1.60166	0	0	0	CNAG_00344	Wings apart-like protein
CNAG_00346	0	-1.08025	0	0	0	CNAG_00346	HCG V (protein phosphatase 1, regulatory inhibitor subunit
CNAG_00348	1.00596	0	0.984901	1.27004	0	CNAG_00348	No Information
CNAG_00349	0	0	1.55555	1.00262	0	CNAG_00349	No Information
CNAG_00354	0	-1.88176	-3.16127	0	0	CNAG_00354	beta-catenin; Armadillo repeats
CNAG_00355	0	-1.1395	0	0	0	CNAG_00355	Kinase phosphorylation domain
CNAG_00358	0	1.09274	0	0	0	CNAG_00358	tRNA isopentenyltransferase
CNAG_00360	-1.48219	0	0	0	0	CNAG_00360	CBS domains; Snf1 kinase complex
CNAG_00368	1.17677	0	0	0	0	CNAG_00368	vacuolar sorting protein 53 long isoform
CNAG_00374	1.25524	0	2.34556	2.64513	1.42616	CNAG_00374	No Information
CNAG_00375	0	0	0	0	0.992326	CNAG_00375	Acetyltransferase; member of the Gcn5p-related N-acetyltransferase superfamily
CNAG_00381_1	0	3.13499	3.32116	0	0	CNAG_003810	No Information
CNAG_00382_1	1.56517	1.65712	2.23468	2.10706	0	CNAG_003820	No Information
CNAG_00383	0	-1.19849	-2.24608	-1.06428	0	CNAG_00383	Aminophospholipid translocase (flippase) that maintains membrane lipid asymmetry in post-Golgi secretory vesicles; ATPase
CNAG_00385	0	-1.47002	-1.06657	0	0	CNAG_00385	Proteasome A-type and B-type
CNAG_00386	0	0	1.04921	0	0	CNAG_00386	eukaryotic initiation factor 4F subunit P130
CNAG_00389	-1.58657	0	0	0	1.13107	CNAG_00389	mitochondrial protein; Folate-binding domain; glycine cleavage T-protein
CNAG_00393	0	0	0	0	-1.15014	CNAG_00393	Isoamylase N-terminal domain
CNAG_00394	0	2.05132	1.54034	0	0	CNAG_00394	diphthamide biosynthesis protein 3
CNAG_00401	0	-1.03668	-1.15089	-1.03419	0	CNAG_00401	GPI transamidase subunit PIG-U
CNAG_00402	0	0	0	0	1.11844	CNAG_00402	eukaryotic initiation factor 4F subunit P130
CNAG_00404	0	0	0	0	1.35915	CNAG_00404	RING zinc finger protein
CNAG_00405	-0.957299	-1.17373	-1.63853	-1.6401	-1.07638	CNAG_00405	Protein kinase domain
CNAG_00407	0	0.978847	0	0	0	CNAG_00407	Glyoxal oxidase N-terminus
CNAG_00408	1.22235	1.61257	2.22824	2.10103	1.24908	CNAG_00408	Calcineurin-like phosphoesterase
CNAG_00409	0	0	0	1.11072	0	CNAG_00409	S-adenosyl-L-methionine-dependent methyltransferases
CNAG_00410	0	-1.06776	-1.6321	0	0	CNAG_00410	RNA recognition motif. (a.k.a. RRM, RBD, or RNP domain)
CNAG_00411	-1.9801	0	-1.56624	-1.62919	0	CNAG_00411	No Information
CNAG_00413	0	2.41484	2.26136	0	-1.56364	CNAG_00413	Similar to S. pombe PKHD-type hydroxylase Ofd1; Oxoglutarate and iron-dependent oxygenase degradation C-terminal domain
CNAG_00417	0	0	0	-1.23285	0	CNAG_00417	Elongation factor 1 gamma, conserved domain
CNAG_00418	0	1.12832	0	-1.11015	0	CNAG_00418	S-adenosylmethionine synthetase, C-terminal domain
CNAG_00420	0	0	-1.36338	0	0	CNAG_00420	Dolichol-phosphate mannosyltransferase subunit 3 (DPM3)
CNAG_00421	0	0	1.46414	0	0	CNAG_00421	ESCRT-III complex subunit
CNAG_00427	0	0	-2.61049	-2.44584	0	CNAG_00427	regulation of catalytic activity; dephosphorylation; protein phosphatase 2C; regulate pyruvate dehydrogenase
CNAG_00429	0	0	0	0	-1.7222	CNAG_00429	tRNA-dihydrouridine synthase
CNAG_00430	0	3.41886	0	0	0	CNAG_00430	Neugrin-related
CNAG_00433	0	0.962887	1.1145	0	0	CNAG_00433	Major Facilitator Superfamily
CNAG_00434	0	0	0	-1.7878	0	CNAG_00434	arginine N-methyltransferase 2
CNAG_00436	0	-2.17455	0	0	0	CNAG_00436	Ankyrin repeat
CNAG_00437	0	-1.38796	0	0	0	CNAG_00437	ubiquitin-protein ligase; Ring finger 11 domain
CNAG_00441	0	0	1.31782	0	0	CNAG_00441	IMP dehydrogenase / GMP reductase domain
CNAG_00445	0	1.47838	1.42352	1.45704	0	CNAG_00445	HMG (high mobility group) box
CNAG_00447	0	0	-2.89648	-3.01313	0	CNAG_00447	TCP-1/cpn60 chaperonin family
CNAG_00448	0	0	-2.71435	-1.03104	0	CNAG_00448	ATP synthase (C/AC39) subunit
CNAG_00449	0	2.84638	1.74503	0	0	CNAG_00449	D-site 20S pre-rRNA nuclease; Nin-one binding (NOB1) Zn-ribbon-like; art-4 protein
CNAG_00450	0	0	0	1.18736	0	CNAG_00450	Isocitrate/isopropylmalate dehydrogenase
CNAG_00453	1.18603	1.25494	1.48308	0	0	CNAG_00453	mitochondrial protein, hypoxia induced; 3 TM domains
CNAG_00454	0	0	0	1.75048	0	CNAG_00454	No Information
CNAG_00455	0	2.34739	1.75163	0	1.07187	CNAG_00455	Ubiquitin carboxyl-terminal hydrolase
CNAG_00457	0	0	0	1.1947	1.04883	CNAG_00457	Glutamine synthetase, catalytic domain
CNAG_00460	0	-1.13106	0	1.04453	0	CNAG_00460	Helix-loop-helix DNA-binding domain
CNAG_00462	-4.42667	-2.18358	4.41667	4.16114	4.25735	CNAG_00462	Electron transfer flavoprotein-ubiquinone oxidoreductase
CNAG_00464	0	0	-1.34955	0	0	CNAG_00464	pre-mRNA-splicing factor RSE1
CNAG_00465	0	1.7282	1.79608	2.51092	1.60461	CNAG_00465	No Information
CNAG_00466	0	-1.21919	-1.41888	0	0	CNAG_00466	adaptin ear-binding coat-associated protein 2; PH domain-like
CNAG_00468	0	0	-2.67002	0	0	CNAG_00468	No Information
CNAG_00470	0	0	-2.2739	0	0	CNAG_00470	vacuolar protein sorting protein 46; SN7-related
CNAG_00473	0	-1.29337	-1.41327	0	0	CNAG_00473	defender against cell death 1; 3 TM domains
CNAG_00480	1.23182	0	0	0	0	CNAG_00480	No Information
CNAG_00482	0	0	-1.66289	0	0	CNAG_00482	Ubiquitin interaction motif
CNAG_00483	0	0	-1.0916	0	0	CNAG_00483	actin domain
CNAG_00485	2.2686	1.0378	-1.28772	0	0	CNAG_00485	No Information
CNAG_00486	1.27641	0.998152	0	-0.9463	0	CNAG_00486	mitochondrial protein; YgfY-like ; signal peptide
CNAG_00489_1	0	2.23999	1.36114	-0.931092	0	CNAG_00489	No Information
CNAG_00490	0	1.09881	0	1.79135	1.14584	CNAG_00490	Thiolase, N-terminal domain
CNAG_00491	0	0.947581	0	0	0	CNAG_00491	FeS cluster insertion; iron-sulfur cluster assembly
CNAG_00496	0	-1.23442	0	0	0	CNAG_00496	No Information
CNAG_00497	0	1.06592	0	0	0	CNAG_00497	anoctamin/TMEM 16; 5 TM domains
CNAG_00499	-1.06788	-1.84203	0	0.993821	0	CNAG_00499	Mitochondrial carrier protein
CNAG_00500	0	0	-0.929707	0	0	CNAG_00500	Protein phosphatase 2C
CNAG_00508	0	0	0	0	1.07638	CNAG_00508	vacuolar protein sorting-associated protein vps17
CNAG_00509	0	0	0	-1.61967	0	CNAG_00509	Proteasome component (PCI) domain
CNAG_00511	-1.38823	-1.07202	0	-1.01426	-1.15656	CNAG_00511	No Information
CNAG_00513	0	2.53747	1.46229	0	0	CNAG_00513	Nop53 (60S ribosomal biogenesis)
CNAG_00515	1.1331	0	0	0	-0.92843	CNAG_00515	Alcohol dehydrogenase GroES-like domain
CNAG_00516	0	0	0	0	-0.930557	CNAG_00516	WD domain, G-beta repeat
CNAG_00517	0	0	-3.51144	0	0	CNAG_00517	ER membrane protein SH3
CNAG_00519	1.02957	0	0	0	0	CNAG_00519	Sterol desaturase
CNAG_00522	0	1.2203	0	1.79168	1.13511	CNAG_00522	response to stress; meiosis; C2, membrane targeting domain; similar to S. cerevisae TCB1 protein
CNAG_00524	1.08544	1.27272	0	0	0	CNAG_00524	ergosterol biosynthesis; 3-ketoacyl-CoA thiolase activity; beta-oxidation of fatty acids
CNAG_00525	0	0	0	-2.1975	0	CNAG_00525	Dynein 1 light intermediate chain; motor activity
CNAG_00528	0	0	-2.39119	0	0	CNAG_00528	WD domain, G-beta repeat
CNAG_00529	0	2.08963	1.19899	0	0	CNAG_00529	C4-dicarboxylate transporter/malic acid transport protein
CNAG_00531	0	0	0	1.43642	0	CNAG_00531	ENA P-type ATPase 1; cation ATPase sodium transporter; deletion has reduced virulence
CNAG_00532	0	0	2.85944	0	0	CNAG_00532	DUF1275; 6 TM domains
CNAG_00534	0	-1.06921	-1.61059	-1.14037	0	CNAG_00534	DUF2611 domain
CNAG_00535	0	0	0	-0.955568	0	CNAG_00535	mitochondrial ribosomal protein subunit L16
CNAG_00536	0	-2.06947	-1.62658	0	0	CNAG_00536	No Information
CNAG_00537	0	-2.31271	-3.24429	0	0	CNAG_00537	Choline/Carnitine o-acyltransferase
CNAG_00538	-1.55354	0	0	-1.30678	0	CNAG_00538	No Information
CNAG_00539	-1.30258	0	1.42406	2.56455	0	CNAG_00539	Major Facilitator Superfamily
CNAG_00542	0	0	-1.26469	-1.19639	0	CNAG_00542	FAD binding monooxygenase
CNAG_00543	1.34235	1.39437	2.01406	1.76493	0	CNAG_00543	Thiopurine S-methyltransferase (TPMT)
CNAG_00544	0	0	-1.24054	0	0	CNAG_00544	No Information
CNAG_00554	0	-2.92723	0	0	0	CNAG_00554	inositol phosphorylsphingolipid-phospholipase C
CNAG_00555	0	1.02348	1.4041	1.38157	0	CNAG_00555	No Information
CNAG_00556	0	-1.04173	0	0	0	CNAG_00556	Casein kinase 1, regulates Mpk1 and Hog1 kinases
CNAG_00558	-1.38754	0	0	0	0	CNAG_00558	No Information
CNAG_00561	0	0	-3.14565	-2.25269	0	CNAG_00561	Hat1p-Hat2p histone acetyltransferase complex
CNAG_00570	0	0	-1.93873	-1.08371	0	CNAG_00570	Cyclic nucleotide-binding domain
CNAG_00572	0	0	0	0.96303	0.957361	CNAG_00572	RNA repair helicase RAD3/XP-D; helicaes, DEXD box C2 type
CNAG_00573	-0.968045	0	0	0	0	CNAG_00573	Complex 1 protein (LYR family)
CNAG_00575	0	0	1.91043	3.63348	3.51761	CNAG_00575	catalase 3; response to oxidative stress; hydrogen peroxide catabolism; catalase; iron binding; conidium formation;
CNAG_00580	0	1.00033	0.961591	0	0	CNAG_00580	Elongation factor Tu GTP binding domain
CNAG_00584	0	0	-1.07746	0	0	CNAG_00584	Profilin
CNAG_00585	-1.69415	0	3.87778	0	0	CNAG_00585	No Information
CNAG_00587	1.12794	0	0	-1.99509	-2.05586	CNAG_00587	Ricin-type beta-trefoil lectin domain
CNAG_00588	1.00463	0	0	0	0	CNAG_00588	Ricin-type beta-trefoil lectin domain
CNAG_00589	0	-1.07809	-1.2166	-0.932808	0	CNAG_00589	5-formyltetrahydrofolate cyclo-ligase family
CNAG_00600	0	-1.18074	-2.3519	0	0	CNAG_00600	capsular associated protein; mannosyltransferase 1
CNAG_00603	0	1.597	0.970103	0	0	CNAG_00603	pre-rRNA-processing protein PNO1
CNAG_00605	0	0	0	1.52085	0	CNAG_00605	response to stress; oxidation-reduction; N-acetyltransferase domain; alcohol dehydrogenase superfamily
CNAG_00607	0	2.36595	0	0	0	CNAG_00607	Leucine-rich repeat-containing protein
CNAG_00609	0	0	3.48093	0	0	CNAG_00609	Malate transporter, aliminium toerance
CNAG_00612	0	0	1.27021	1.54518	1.17366	CNAG_00612	DNA repair helicase rad25 helicase
CNAG_00613	-1.17465	1.29657	0	0	0	CNAG_00613	Cytidine and deoxycytidylate deaminase zinc-binding region
CNAG_00622	-0.926286	-1.0467	0	1.8798	0	CNAG_00622	Aminotransferase class-III
CNAG_00624	0	-1.24983	-1.35109	0	0	CNAG_00624	Tetratricopeptide repeat protein
CNAG_00632	0	0	-0.962621	0	0	CNAG_00632	PRA1 family protein
CNAG_00633	-1.32412	0	0	0	0	CNAG_00633	Nucleolar 27S pre-rRNA processing, Urb2/Npa2, C-terminal
CNAG_00637	1.94843	0	1.2167	1.4204	0	CNAG_00637	cysteine biosynthesis from serine; cystathionine beta-synthase
CNAG_00638	0	0	0	0	0.951893	CNAG_00638	GTPase of unknown function
CNAG_00639	0	0	0	0.9413	0	CNAG_00639	Oxo-4-hydroxy-4-carboxy-5-ureidoimidazoline decarboxylase
CNAG_00640	0	0	0	-2.21033	-1.30099	CNAG_00640	Ribosomal family S4e
CNAG_00643	0	1.86181	1.55667	0	0	CNAG_00643	Pentatricopeptide repeat-containing; Snf1-like inducible protein/leucine-rich motif
CNAG_00650	0	0	-1.07738	0	0	CNAG_00650	GRAM domain-containing protein
CNAG_00654	2.73448	3.35948	3.49296	3.47744	1.44675	CNAG_00654	Sulfiredoxin
CNAG_00655	0	0	0	-1.77727	-1.00896	CNAG_00655	60s Acidic ribosomal protein
CNAG_00656	0	0	0	-1.8585	-1.11287	CNAG_00656	Ribosomal L30 N-terminal domain
CNAG_00661	0	-1.7285	-1.41488	-2.38112	-1.4034	CNAG_00661	Bromodomain; SWI/SNF-related
CNAG_00662	0	0	-2.71629	-2.33768	0	CNAG_00662	Dienelactone hydrolase family
CNAG_00666	0	0	1.02102	0	0	CNAG_00666	nucleoporin nsp1
CNAG_00669	-2.24413	0	0	0	0	CNAG_00669	No Information
CNAG_00672	0	0	0	-2.23465	-1.27476	CNAG_00672	Ribosomal protein S17
CNAG_00673	0	0	-1.15914	0	0	CNAG_00673	No Information
CNAG_00674	0	0	-1.11549	0	0	CNAG_00674	No Information
CNAG_00675	0	0	-1.00232	0	0	CNAG_00675	Mitochondrial carrier protein
CNAG_00676	0	0	-2.36799	-1.48727	0	CNAG_00676	VPS28 protein
CNAG_00677	0	0	0	0	-2.02508	CNAG_00677	YDG/SRA domain
CNAG_00678	-1.14679	-2.10138	-2.50762	-0.958558	0	CNAG_00678	CobW/HypB/UreG, nucleotide-binding domain
CNAG_00679	0	0	1.05513	1.6904	0	CNAG_00679	No Information
CNAG_00680	0	0	0	0	-1.2123	CNAG_00680	Kinetochore protein Nuf2; mitosis
CNAG_00681	0	0	0	-1.44611	-2.08429	CNAG_00681	Armadillo-type fold; condensin complex subunit 3-related
CNAG_00682	0	0	-2.35904	0	0	CNAG_00682	chromsome segregation; meiosis; mitosis; microtubule motor activity; kinesin complex
CNAG_00688	0	0	-2.17055	0	0	CNAG_00688	Thioesterase superfamily
CNAG_00689	0	0	0	0	1.05259	CNAG_00689	beta-1,4-mannosyltransferase
CNAG_00691	0	0	-2.68169	-1.03307	0	CNAG_00691	No Information
CNAG_00696	0	0	-2.76767	0	0	CNAG_00696	Glycosyl hydrolases family 38 N-terminal domain
CNAG_00701	-1.1542	0	-0.94874	-1.38163	0	CNAG_00701	Involved in GXM O-acetylation; deletion has decreased capsule and altered carbohydrate ratios
CNAG_00702	0	0	0	-1.00091	-0.988897	CNAG_00702	No Information
CNAG_00703	0	0	0	-1.50752	0	CNAG_00703	Ribosomal protein L31e
CNAG_00706	0	1.5836	0	0	0	CNAG_00706	RNA recognition motif. (a.k.a. RRM, RBD, or RNP domain)
CNAG_00707	0	0	0	-1.06784	0	CNAG_00707	response to stress; Mv17/PM22 domain; peroxisomal membrane protein
CNAG_00711	0	0	-1.12529	0	0	CNAG_00711	Domain of unknown function (DUF427)
CNAG_00712	0	0	0	0	2.2895	CNAG_00712	No Information
CNAG_00713	0	-2.08658	-2.20372	0	0	CNAG_00713	V-ATPase subunit H
CNAG_00715	0	-1.58023	0	0	0	CNAG_00715	No Information
CNAG_00716	-1.33943	0	0	1.24435	2.09938	CNAG_00716	Cytochrome c
CNAG_00720	0	0	1.23537	1.87516	1.05262	CNAG_00720	recombinase
CNAG_00721	0	0	-1.76932	-2.33968	-1.57947	CNAG_00721	capsular associated protein; deletion has decreased capsule
CNAG_00723	0	0	1.04111	1.57824	0	CNAG_00723	No Information
CNAG_00727	1.09898	0	0	0	0	CNAG_00727	mitochondrial protein with role in iron accumulation
CNAG_00728	0	0	0	1.06385	0	CNAG_00728	Major Facilitator Superfamily
CNAG_00732	0	-1.11779	0	0	0	CNAG_00732	No Information
CNAG_00734	0	1.36495	0	0	0	CNAG_00734	dihydroorotase
CNAG_00736	0	0	0	0	-1.20733	CNAG_00736	exocyst protein
CNAG_00742	-2.03289	-1.89986	-1.28737	0	0	CNAG_00742	Component of serine palmitoyltransferase; sphingolipid synthesis
CNAG_00743	0	0	3.03273	4.31118	0	CNAG_00743	Histidine biosynthesis protein
CNAG_00744	0	0	0	1.24729	0	CNAG_00744	alpha-1,6-mannosyltransferase;
CNAG_00745	0	0.99449	1.83478	2.22489	1.41141	CNAG_00745	Protein kinase domain
CNAG_00746	0	0	-1.03722	-1.09121	0	CNAG_00746	capsuular associated gene; deletion results in hypocapsular phenotype
CNAG_00747	0	0	-1.33219	-1.84637	-1.05658	CNAG_00747	Beta subunit of succinyl-CoA ligase
CNAG_00752	0	0	-2.36851	-2.22921	0	CNAG_00752	transducin family protein
CNAG_00754	-1.46545	1.36418	1.68936	1.821	2.30306	CNAG_00754	ABC transporter
CNAG_00758	-3.31018	0	-2.60032	0	0	CNAG_00758	regulatory protein ral2
CNAG_00762	0	3.34107	2.75125	0	1.71947	CNAG_00762	Putative diphthamide synthesis protein
CNAG_00764	0	1.24703	0	0	0	CNAG_00764	ATP-dependent RNA helicase DBP4
CNAG_00766	1.05232	0	0	0	0	CNAG_00766	Protein of unknown function (DUF726)
CNAG_00771	0	0	0	-1.67965	-0.950054	CNAG_00771	Ribosomal L29 protein
CNAG_00772	0	-1.26554	-1.66197	0	0	CNAG_00772	Ubiquitin family
CNAG_00774	0	0	0	1.27982	0	CNAG_00774	D-isomer specific 2-hydroxyacid dehydrogenase, NAD binding domain
CNAG_00775	0	1.75791	0.999471	0	0	CNAG_00775	WD domain, G-beta repeat
CNAG_00778	0	-2.26128	-1.14746	0	1.06652	CNAG_00778	No Information
CNAG_00779	0	0	0	-2.0248	-1.24003	CNAG_00779	60s ribosomal protein l27
CNAG_00781	0	-1.31111	-1.43409	0	0	CNAG_00781	LSM domain
CNAG_00782	-1.95184	0	-2.23991	-2.20224	0	CNAG_00782	Protein kinase domain
CNAG_00783	0	-1.13775	-1.36582	0	0	CNAG_00783	No Information
CNAG_00784	0	0	0	-1.26459	0	CNAG_00784	No Information
CNAG_00785	0	0	0	-1.0487	0	CNAG_00785	DEAD/DEAH box helicase
CNAG_00786	0	0	0	-2.37964	0	CNAG_00786	No Information
CNAG_00793	0	0	0	-1.96397	0	CNAG_00793	DNA-directed RNA polymerase II 24 kda polypeptide
CNAG_00796	-1.66029	0	3.27417	3.46704	2.28337	CNAG_00796	ABC transporter
CNAG_00797	0	-1.39683	-2.15908	-1.53693	0	CNAG_00797	Acetyl-coA synthetase, histone acetylation
CNAG_00800	-1.75694	-1.66026	0	0	1.2613	CNAG_00800	Isochorismatase family
CNAG_00806	0	0	-1.59095	-1.27393	0	CNAG_00806	No Information
CNAG_00808	0	-1.36953	-4.27414	-2.73328	-2.15439	CNAG_00808	myosin regulatory light chain cdc4
CNAG_00809	0	2.4743	2.53107	1.16891	0.941588	CNAG_00809	ATP-dependent RNA helicase ded1
CNAG_00810	0	-1.04949	0	0	0	CNAG_00810	DNA repair; phosphorylation; kinase activty; Zeta_toxin domain
CNAG_00815	0	0	1.62043	0	0	CNAG_00815	Major Facilitator Superfamily
CNAG_00818	0	0	1.30021	1.43424	0.944374	CNAG_00818	Putative GTPase activating protein for Arf
CNAG_00819	0	0	0	-1.58348	0	CNAG_00819	Ribosomal protein S30
CNAG_00821	0	0	0	-1.73909	-1.06258	CNAG_00821	60s ribosomal protein l34-b
CNAG_00822	0	1.45924	1.59847	0	0	CNAG_00822	ribosome biogenesis protein Sqt1
CNAG_00823	0	0	-1.72642	-1.04573	0	CNAG_00823	transmembrane transport; response to cadmium; cadmium ion transporter; xenobiotic-transporting ATPase activity
CNAG_00824	0	0	-2.49446	0	0	CNAG_00824	Ubiquitin-conjugating enzyme
CNAG_00825	0	0	1.26845	0	0	CNAG_00825	Mitochondrial carrier protein
CNAG_00829	0	-0.990639	-1.41594	0	0	CNAG_00829	ubiquitin-protein ligase
CNAG_00832	0	0	-2.63375	-2.62066	0	CNAG_00832	D-isomer specific 2-hydroxyacid dehydrogenase, NAD binding domain
CNAG_00834	0	-1.22751	0	0	0	CNAG_00834	phosphatidylserine decarboxylase
CNAG_00845	0	3.31084	0	0	0	CNAG_00845	Surfeit locus protein 6
CNAG_00846	0	0	0.95758	0	0	CNAG_00846	No Information
CNAG_00848	1.25202	0	1.31548	2.3004	1.87449	CNAG_00848	No Information
CNAG_00851	0	0	-1.12334	0	0	CNAG_00851	No Information
CNAG_00854	0	0	-1.05903	-1.69853	-1.59943	CNAG_00854	C-8 sterol isomerase
CNAG_00855	0	0	-2.22506	0	0	CNAG_00855	ligase
CNAG_00862	0	0	-1.51247	-2.29316	-1.87435	CNAG_00862	Xylose isomerase-like TIM barrel
CNAG_00864	0	2.23472	0	2.41683	0	CNAG_00864	conjugation with cellular fusion; myo-inositol transporter
CNAG_00871	0	0	-2.3234	0	0	CNAG_00871	bZIP transcription factor
CNAG_00873	0	0	0	1.32623	0.991933	CNAG_00873	No Information
CNAG_00876	-1.06853	0	0	0	0	CNAG_00876	iron ion homeostasis; oxidoreductase; ferric reductase like transmembrane component
CNAG_00879	0	1.07575	-2.69022	-2.06103	-1.35412	CNAG_00879	Glutamate/Leucine/Phenylalanine/Valine dehydrogenase
CNAG_00884	-2.32591	0	0	0	2.02998	CNAG_00884	Exocyst complex component Sec10
CNAG_00886	0	0	0	-1.16265	0	CNAG_00886	adenosylhomocysteinase
CNAG_00890	0	0	0	-1.22266	0	CNAG_00890	No Information
CNAG_00891	0	1.20023	1.67312	1.14777	1.87327	CNAG_00891	ABC transporter
CNAG_00893	0	1.16749	0	0	0	CNAG_00893	No Information
CNAG_00894	0	0	-1.07562	-1.20641	0	CNAG_00894	No Information
CNAG_00895	-1.28301	0	-1.20885	0	0	CNAG_00895	ZIP Zinc transporter
CNAG_00896	0	0	-2.54083	0	0	CNAG_00896	putative transcription factor
CNAG_00897	-1.03607	-1.34546	0	-1.16972	0	CNAG_00897	putative beta-glucan synthase; increased capsule and altered appearance when combined with kre6D
CNAG_00899	0	1.61685	1.2466	0	0	CNAG_00899	No Information
CNAG_00902	1.64814	0	0	0	-1.40129	CNAG_00902	Transmembrane proteins 14C
CNAG_00904	0	1.44247	2.08915	0	0	CNAG_00904	drug transmembrane transport; toxin transporter; aflatoxin efflux pump AFLT
CNAG_00905	0	1.66233	3.49686	3.32499	1.2658	CNAG_00905	transmembrane transport; MFS transporter
CNAG_00906	-1.06484	1.0689	2.08922	0	0	CNAG_00906	nucleolar protein
CNAG_00915	0	0	0	0	1.49686	CNAG_00915	No Information
CNAG_00919	0	0	-1.26844	0	0	CNAG_00919	carboxypeptidase D
CNAG_00921	0	-1.01868	-1.55137	0	0	CNAG_00921	response to oxidative stress; removal of superoxide radicals; glutathione transferase activity
CNAG_00927	0	0	-2.12677	0	0	CNAG_00927	G-protein coupled receptor signaling; WD40 domains; heterotrimeric G-protein complex
CNAG_00929	1.15264	0	0	0	0	CNAG_00929	No Information
CNAG_00930	0	0	1.42689	2.04586	0	CNAG_00930	Arginosuccinate synthase
CNAG_00932	0	0	0	0	1.16948	CNAG_00932	response to stress; NAD-dependent epimerase; NADB Rossman fold domain
CNAG_00935	0	-0.976027	-0.983792	0	0	CNAG_00935	metallopeptidase family M24
CNAG_00936	0	1.69536	1.91118	1.41147	0.931959	CNAG_00936	Putative serine esterase (DUF676)
CNAG_00938	1.01286	0	0.969174	1.00887	0	CNAG_00938	DnaJ domain
CNAG_00957_1	0	0	0	0	1.92212	CNAG_00957	Retrotransposon gag protein
CNAG_00958_1	0	1.47472	0	0	0	CNAG_00958	Integrase core domain
CNAG_00961	1.74176	0	0	1.04128	0	CNAG_00961	No Information
CNAG_00972	0	0	2.23759	0	2.9964	CNAG_00972	No Information
CNAG_00973	0	-1.09618	-1.22222	-1.69972	-1.66298	CNAG_00973	N-acetyltransferase domain
CNAG_00975	0	-2.08504	0	0	0	CNAG_00975	No Information
CNAG_00976	0	2.46675	2.17872	1.01515	0.94179	CNAG_00976	Carbamoyl-phosphate synthase small chain, CPSase domain
CNAG_00977	-1.18355	-2.22019	-1.75931	0	0	CNAG_00977	protein transport; golgi-vacuole transport; VHS domain-containing protein; Golgi apparatus
CNAG_00978	-1.64983	-1.65673	0	0	1.07486	CNAG_00978	oxidation-reduction; NADH Dehydrogenase; ubiquinone
CNAG_00979	0	1.62275	0	-1.80704	0	CNAG_00979	copper uptake transporter, regulated by CUF1
CNAG_00981	0.997252	0.984593	0	0	0	CNAG_00981	No Information
CNAG_00984	0	0	1.1984	2.35195	2.46692	CNAG_00984	response to stress; oxidation-reduction; short chain dehydrogenase
CNAG_00985	0	-1.12213	-3.10757	-1.29223	0	CNAG_00985	No Information
CNAG_00987	0	-2.84638	-3.32737	-1.71145	-1.15268	CNAG_00987	Prefoldin subunit
CNAG_00990	0	0	-1.0629	-0.979638	0	CNAG_00990	ATP synthase complex subunit H
CNAG_00991	0	-2.62712	0	0	0	CNAG_00991	XPG N-terminal domain
CNAG_00992	0	0	1.64847	2.53186	1.61598	CNAG_00992	HMGL-like
CNAG_00993	-1.10389	0	-2.1873	-2.17681	-1.29462	CNAG_00993	Ubiquinone biosynthesis protein COQ7
CNAG_00994	0	0	-2.50591	-1.12664	0	CNAG_00994	Mago nashi protein
CNAG_00995	0	0	0	1.16531	0	CNAG_00995	No Information
CNAG_00997	0	-1.37474	-1.16162	0	0	CNAG_00997	No Information
CNAG_01000	0	0	-1.09131	0	0	CNAG_01000	Non-repetitive/WGA-negative nucleoporin
CNAG_01002	0	0	1.73894	0	0	CNAG_01002	transmembrane transport; Major facilitator superfamily; 12 TM domains; clathrin-coated vesicle
CNAG_01004	0	0.967073	0	0	0	CNAG_01004	RhoGEF domain
CNAG_01007	1.21067	0	0	0	0	CNAG_01007	C2 domain-containing protein
CNAG_01013	0	1.08978	1.83128	2.0446	0	CNAG_01013	chromatin binding protein
CNAG_01015	0	-0.995974	-0.995742	0	0	CNAG_01015	YdcF domain; 1 TM & DUF218 domain of highly charged amino acids
CNAG_01016	0	-1.00925	-1.13504	0	0	CNAG_01016	WD domain, G-beta repeat
CNAG_01018	-0.99949	0	0	0	0	CNAG_01018	eukaryotic translation initiation factor 2 gamma
CNAG_01019	0	-1.23451	-1.05557	0	0	CNAG_01019	Copper/zinc superoxide dismutase (SODC)
CNAG_01020	0	-1.0078	-1.07985	-1.15867	-0.961801	CNAG_01020	No Information
CNAG_01021	0	0	0	1.00857	0	CNAG_01021	ATP phosphoribosyltransferase
CNAG_01023	0	-1.58896	-2.70658	-1.29065	-1.12321	CNAG_01023	DNA repair; chromosome segregation; nuclear cohesin complex protein; Rad21/Rec8 domain
CNAG_01024	0	-1.70816	-1.47908	0	0	CNAG_01024	transport; response to drug
CNAG_01028	0	-2.43593	0	0	0	CNAG_01028	SNARE domain
CNAG_01031	1.23011	0	0	0	0	CNAG_01031	Similar to S. cerevisiae Yop1; TB2/DP1 domain; possible regulatory role
CNAG_01035	0	-1.29928	-1.30858	0	0	CNAG_01035	Proteasome A-type and B-type
CNAG_01036	0	0	0	-1.11634	0	CNAG_01036	response to nitrogen starvation; regulation protein transport; prenyltransferase; membrane localization Ras proteins;
CNAG_01046	0	0	-2.58995	0	0	CNAG_01046	FAD dependent oxidoreductase
CNAG_01047	1.34068	1.75865	0	1.76113	1.89423	CNAG_01047	No Information
CNAG_01051	0	0	0	0	-4.18373	CNAG_01051	Large subunit of dynactin complex
CNAG_01052	0	1.43666	0	0	0	CNAG_01052	No Information
CNAG_01053	0	0	-2.42013	0	0	CNAG_01053	No Information
CNAG_01054	0	0	-2.22695	0	0	CNAG_01054	regulation transcription termination; phosphoprotein phosphatase
CNAG_01055	0	0	0	0.998196	1.66237	CNAG_01055	phospholipid transporter
CNAG_01060	0	0	-1.51215	-1.34947	-1.23244	CNAG_01060	RNA recognition motif. (a.k.a. RRM, RBD, or RNP domain)
CNAG_01063	0	0	-2.64606	0	0	CNAG_01063	WD domain, G-beta repeat
CNAG_01076	2.85101	3.30436	3.48597	0	0	CNAG_01076	Aminotransferase class-III
CNAG_01083	0	-1.75154	-1.82678	0	0	CNAG_01083	PCI domain
CNAG_01084	0	2.45731	3.08465	3.06392	1.56161	CNAG_01084	Ubiquitin-conjugating enzyme
CNAG_01088	0	1.21025	0	0	0	CNAG_01088	No Information
CNAG_01090	0	0	1.09182	0	0	CNAG_01090	alpha/beta hydrolase fold
CNAG_01091	0	-1.00949	-1.09027	-1.07454	0	CNAG_01091	Elongation factor Tu GTP binding domain
CNAG_01094	1.6602	2.74251	2.82968	0	0	CNAG_01094	pre-mRNA-splicing factor CWC25
CNAG_01097	0	0	0	1.18318	0.958622	CNAG_01097	short chain dehydrogenase
CNAG_01098	0	0	2.85572	0	0	CNAG_01098	ribosome biogenesis; Rix1 complex component involved in 60S ribosome maturation
CNAG_01102	2.09754	0	0	1.11329	0	CNAG_01102	short chain dehydrogenase
CNAG_01105	0	0	0	-1.01104	-1.36153	CNAG_01105	No Information
CNAG_01106	0	-1.63947	-2.092	0	0	CNAG_01106	V-type ATPase 116kDa subunit family
CNAG_01109	0	0	-0.996128	0	-1.06068	CNAG_01109	No Information
CNAG_01111	-0.98628	0	0	-1.19147	0	CNAG_01111	eukaryotic translation initiation factor 3 subunit 11
CNAG_01112	0	0	-1.10793	0	0	CNAG_01112	NADH:flavin oxidoreductase / NADH oxidase family
CNAG_01115	0	0	1.27767	1.71135	0	CNAG_01115	alcohol dehydrogenase; zinc-binding dehydrogenase
CNAG_01117	0	0	1.87548	1.61791	1.67884	CNAG_01117	elongation factor 3
CNAG_01120	0	-1.11463	-2.45642	-1.86725	0	CNAG_01120	Dihydrolipoyl transsuccinylase, component of the mitochondrial alpha-ketoglutarate dehydrogenase complex,
CNAG_01122	0	1.30021	1.59069	0	0	CNAG_01122	No Information
CNAG_01123	0	0.983954	1.10797	0	0	CNAG_01123	RNA pseudouridylate synthase
CNAG_01124	0	3.19271	0	0	0	CNAG_01124	No Information
CNAG_01125	1.07068	0.970492	0	0	0	CNAG_01125	No Information
CNAG_01126	0	0	-3.07051	-3.32265	0	CNAG_01126	regulation ARF protein signal transduction; guanine nucleotide exchange protein for ADP-robosylation factor
CNAG_01128	0	-1.07267	0	0	0	CNAG_01128	Metallo-beta-lactamase superfamily
CNAG_01132	0	0	2.89762	0	0	CNAG_01132	RNA recognition motif. (a.k.a. RRM, RBD, or RNP domain)
CNAG_01133	0	0	0	0	-1.51806	CNAG_01133	Staphylococcal nuclease homologue
CNAG_01136	0	2.04346	1.88226	0	0	CNAG_01136	No Information
CNAG_01137	-1.19247	0	1.86255	2.59731	2.08103	CNAG_01137	Aconitase family (aconitate hydratase)
CNAG_01138	-2.71467	0	2.58909	3.14848	0	CNAG_01138	Peroxidase
CNAG_01139	0	1.82924	0	0	0	CNAG_01139	No Information
CNAG_01140	0	3.70172	1.4003	0	0	CNAG_01140	ATP-dependent RNA helicase DRS1
CNAG_01141	0	1.2223	0	-1.0754	0	CNAG_01141	No Information
CNAG_01146	0	0	1.45754	0	0	CNAG_01146	pre-rRNA processing protein Utp22
CNAG_01147	0	0	-2.97368	0	0	CNAG_01147	ARP2/3 complex 20 kDa subunit (ARPC4)
CNAG_01148	0	1.18441	1.20124	0	0	CNAG_01148	FKBP-type peptidyl-prolyl cis-trans isomerase
CNAG_01149	0	-1.32343	-1.66043	-1.89503	-2.11724	CNAG_01149	cell fusion and morphology; regulation mitotic exit; microtubule cytoskeleton
CNAG_01150	0	0	1.09945	1.04054	0	CNAG_01150	Fatty acid desaturase
CNAG_01151	0	0	-1.05598	0	0	CNAG_01151	Ubiquitin-conjugating enzyme
CNAG_01152	0	0	0	-1.78193	-0.998015	CNAG_01152	Ribosomal protein S6e
CNAG_01153	0	0	0	-1.23405	0	CNAG_01153	Ribosomal S13/S15 N-terminal domain
CNAG_01155	0.99951	0.978628	0	0	0	CNAG_01155	glycerol kinase
CNAG_01157	0	-1.37694	-2.28459	-1.34484	0	CNAG_01157	No Information
CNAG_01159	0	0	1.02852	0	0	CNAG_01159	pre-mRNA-splicing factor SLU7
CNAG_01163	0	4.50169	4.01931	3.8804	0	CNAG_01163	SNF2 family N-terminal domain
CNAG_01169	0	-1.10933	0	1.1924	0	CNAG_01169	proteolysis; chaperone-mediated protein folding; aminopeptidase activity
CNAG_01170	0	0	0	-1.975	-1.06767	CNAG_01170	Ribosomal S17
CNAG_01172	0	0	0	0	-1.35929	CNAG_01172	parallel β-helix repeat protein; deletion has reduced capsule
CNAG_01173	0	-1.09106	-1.18243	0	0	CNAG_01173	LAG1 family DNA-binding regulator
CNAG_01175	-1.257	0	0	0	0	CNAG_01175	vesicle-mediated transport; similar to SNARE-like protein required for golgi trafficking
CNAG_01177	0	0.93352	0	0	0	CNAG_01177	response to stress; lipid metabolism; signal transduction; phosphatase activity ; nuclear envelope-endoplasmic reticulum network protein
CNAG_01179	0	1.70788	0	0	0	CNAG_01179	RNA polymerase Rpb3/RpoA insert domain
CNAG_01180	0	0	0	0	-1.68424	CNAG_01180	No Information
CNAG_01181	0	0	0	-1.11564	0	CNAG_01181	Ribosomal protein S27a
CNAG_01183	0	0	0	-1.32508	-1.20614	CNAG_01183	BAR domain
CNAG_01185	0.950028	1.66452	2.12099	1.55123	0	CNAG_01185	hsp70-like protein
CNAG_01187	0	1.95028	1.29891	0	0	CNAG_01187	ribosome biogenesis protein RPF2
CNAG_01189	-0.941307	0	1.52721	0	0	CNAG_01189	RNA polymerase Rpb1, domain 5
CNAG_01190	0	-2.02242	-1.93744	0	0	CNAG_01190	ER to Golgi vesicle-mediated transport; protein transport protein SEC22; SNARE complex
CNAG_01197	0	1.09848	0	0	0	CNAG_01197	ran GTPase activator
CNAG_01198	0	-0.962048	-1.31195	0	0	CNAG_01198	LSM domain
CNAG_01202	-2.80282	0	0	0	0	CNAG_01202	No Information
CNAG_01203	0	1.59313	1.05248	0	0	CNAG_01203	Dual specificity phosphatase, catalytic domain
CNAG_01204	0	0	-0.962158	-1.1604	0	CNAG_01204	ATP synthase delta (OSCP) subunit
CNAG_01207	0	-1.72228	-3.03834	-1.60494	0	CNAG_01207	No Information
CNAG_01211	0	0	-4.38799	-1.38927	0	CNAG_01211	retrograde transport; structural molecule; COPI vesicle coat
CNAG_01212	0	0	1.09646	1.50064	1.11909	CNAG_01212	No Information
CNAG_01213	-2.29455	0	0	0	0	CNAG_01213	No Information
CNAG_01217	0	1.5968	1.95559	0	0	CNAG_01217	retinoblastoma-binding protein
CNAG_01221	0	-1.00667	-1.48827	0	0	CNAG_01221	Putative undecaprenyl diphosphate synthase
CNAG_01222	0	-1.10457	-1.47213	-1.22401	-0.960619	CNAG_01222	SAP domain
CNAG_01224	0	0	0	-2.30341	-1.39572	CNAG_01224	Eukaryotic ribosomal protein L18
CNAG_01228	0	0	-1.49133	0	0	CNAG_01228	No Information
CNAG_01229	0	0	0	0	2.03171	CNAG_01229	FMN-dependent dehydrogenase
CNAG_01232	0.932309	0	0	0	0	CNAG_01232	Similar to S. cerevisiae vacuolar Pmc1p, a Ca2+-ATPase involved in depletion of cytosolic Ca2+. Upregulated in Vcx1 deletion strain.
CNAG_01233	0	0	0	-1.03262	-1.52844	CNAG_01233	SH3 domain
CNAG_01234	0	0	0	1.18538	0.942242	CNAG_01234	spore wall assembly-related protein
CNAG_01235	0	-1.03056	-1.39937	0	0	CNAG_01235	DNA-directed RNA polymerase II large subunit
CNAG_01236	0	2.29224	1.12814	0	0	CNAG_01236	Eukaryotic rRNA processing protein EBP2
CNAG_01237	-2.9681	0	3.85761	4.01545	3.64678	CNAG_01237	No Information
CNAG_01239	0	0	-1.63802	-2.02001	-1.36794	CNAG_01239	chitin catabolism; sporulation; chitin deactylase activity
CNAG_01241	0	0	0	-1.20211	0	CNAG_01241	regulation of mitotic metaphase/anaphase transition; protein phosphatase type 1 activator activity
CNAG_01242	1.89055	0	0.939713	0	0	CNAG_01242	regulation of transcription, DNA-dependent; iron assimilation; transcription repressor activity; CCAAT-binding factor complex
CNAG_01245	0	1.09716	1.22349	0	0	CNAG_01245	No Information
CNAG_01247	0	-1.22923	0	0	0	CNAG_01247	Acetyltransferase (GNAT) family
CNAG_01252	1.26172	0	-2.39724	0	0	CNAG_01252	Rhodanese-like domain
CNAG_01253	0	0	0	-1.13679	0	CNAG_01253	protein transporter
CNAG_01255	1.03735	0	0	-1.61855	-1.47535	CNAG_01255	Disordered, serine rich; 1 TM & globular domain; signal peptide
CNAG_01261	0	1.07413	0	1.27445	0	CNAG_01261	myosin I binding protein
CNAG_01262	0	0	-1.17752	-1.49293	-1.18298	CNAG_01262	G-protein beta subunit; required for mating and haploid fruiting
CNAG_01263	0	0	0	1.80076	1.15732	CNAG_01263	SPX domain
CNAG_01270	0	-1.20877	-1.14974	-1.31119	0	CNAG_01270	eIF4-gamma/eIF5/eIF2-epsilon
CNAG_01271	0	0	-0.92777	0	0	CNAG_01271	Isy1-like splicing family
CNAG_01272	0	-1.21226	0	-1.38743	-1.64203	CNAG_01272	No Information
CNAG_01273	0	0	0	-0.947459	0	CNAG_01273	Zinc knuckle
CNAG_01274	0	-2.05018	-3.60742	-1.14876	0	CNAG_01274	Adaptin N terminal region
CNAG_01276	0	-0.965819	-0.960472	-1.51789	-1.43286	CNAG_01276	RecF/RecN/SMC N terminal domain
CNAG_01277	0	0	0	0	-1.67884	CNAG_01277	No Information
CNAG_01279	0	-1.17388	-2.45693	-2.05422	-1.14449	CNAG_01279	Ubiquitin-conjugating enzyme
CNAG_01281	0	1.11628	0.965397	0	0	CNAG_01281	No Information
CNAG_01282	-0.971075	0	0	0	0	CNAG_01282	GRIP domain
CNAG_01283	-1.61386	0	0	0	1.29587	CNAG_01283	capsule biosynthesis; glycosyl transferase family 90; Involved in addition of beta-1,3-linked xylose to capsule
CNAG_01284	0	2.11438	2.80094	2.25573	1.34292	CNAG_01284	mitochondrial protein sorting; putative membrane-spanning ATPase
CNAG_01287	-2.18312	-1.67772	0	0	1.50213	CNAG_01287	iron-sulfur cluster assembly; NAD-ubiquinone oxidoreductase, 51KDa subunit; mitochondrial
CNAG_01288	0	1.79657	1.28258	0.992125	0	CNAG_01288	Mitochondrial carrier protein
CNAG_01291	0	0	-2.50295	-2.07245	-1.46569	CNAG_01291	single-stranded DNA binding
CNAG_01296	0	3.23041	3.14745	2.31973	1.34749	CNAG_01296	RNA polymerase I specific transcription initiation factor RRN3
CNAG_01297	0	0	-0.975572	0	0	CNAG_01297	No Information
CNAG_01300	0	0	0	-2.04692	-1.19475	CNAG_01300	Ribosomal protein S21e
CNAG_01301	0	1.53499	0	0	0	CNAG_01301	chromatin modification; DNA repair; histone acetylase activity; histone acetyltransferase complex NuA4
CNAG_01302	0	0	-0.958187	0	0	CNAG_01302	Protein of unknown function (DUF423)
CNAG_01308	0	0	-1.16802	-1.69447	0	CNAG_01308	RNA binding; nuclear
CNAG_01309	0	-0.97263	-1.88091	-1.34251	0	CNAG_01309	ADP-ribosylation factor family
CNAG_01313	0	-2.21171	-2.42839	-1.20958	-0.934769	CNAG_01313	No Information
CNAG_01314	0	0	-1.46841	0	0	CNAG_01314	Calcineurin-like phosphoesterase
CNAG_01315	0	0	0	-2.46974	0	CNAG_01315	ascospore formation; phosphatidylinositol binding; protein transporter; Golgi apparatus
CNAG_01316	0	1.19129	0	0	0	CNAG_01316	OB-fold nucleic acid binding domain
CNAG_01317	0	-1.15978	0	0	0	CNAG_01317	Helix-loop-helix DNA-binding domain
CNAG_01318	0	0	-2.75794	0	0	CNAG_01318	regulation of pH; monovalent inorganic cation transporter; Golgi apparatus
CNAG_01319	0	0	-2.03219	0	0	CNAG_01319	protein folding; cytoskeletal associated protein; binds alpha-tubulin
CNAG_01320	0	0	0	-1.25072	0	CNAG_01320	mitochondrial ribosomal protein subunit L8
CNAG_01322	-0.933172	-1.77056	-1.87168	0	0	CNAG_01322	No Information
CNAG_01323	0	-1.10322	0	0	0	CNAG_01323	Ubiquinol-cytochrome C reductase complex 14kD subunit
CNAG_01324	0	0	0	0	-3.21572	CNAG_01324	No Information
CNAG_01325	0	0	-2.57866	-1.77324	-1.23805	CNAG_01325	No Information
CNAG_01332	0	0	0	-2.33986	-1.22297	CNAG_01332	Ribosomal protein S24e
CNAG_01335	0	0	0	0	-1.06788	CNAG_01335	No Information
CNAG_01338	0	1.18081	3.71302	4.18887	2.70619	CNAG_01338	DNA repair protein rhp42
CNAG_01341	0	0	-0.998732	0	0	CNAG_01341	cell wall organization; mannose-6-phosphate isomerase
CNAG_01344	0	0	1.66554	3.02856	0	CNAG_01344	Family of unknown function (DUF500)
CNAG_01348	0	0	0	1.69809	1.09971	CNAG_01348	Cyanate lyase C-terminal domain
CNAG_01352	0	0	3.36753	0	0	CNAG_01352	No Information
CNAG_01353	0	1.50948	1.06027	0	0	CNAG_01353	No Information
CNAG_01354	-1.28244	0	4.61126	3.71353	0	CNAG_01354	Major Facilitator Superfamily
CNAG_01359	0	1.59522	1.11515	0	0	CNAG_01359	RNA polymerase Rpb7, N-terminal domain
CNAG_01364	-0.930864	0	0	0	-1.13098	CNAG_01364	guanylate kinase
CNAG_01365	0	-1.39841	0	0	0	CNAG_01365	No Information
CNAG_01368	0	0.931323	0	0	0	CNAG_01368	No Information
CNAG_01371	0	0	0	-2.1736	0	CNAG_01371	regulator of G protein signaling; deletion has enlarged capsule
CNAG_01372	-1.08214	-1.06953	0	0	0	CNAG_01372	No Information
CNAG_01373	0	-1.25298	0	-2.73867	-2.26215	CNAG_01373	septin ring assembly; chitin localization; GTP catabolic process; ascospore cell wall assembly; structural cytoskeletal protein; pheromone response elements in promoter
CNAG_01375	1.13952	0	0	0	0	CNAG_01375	similar to S. cerevisiae ABP1, actin-binding protein of cortical actin cytoskeleton
CNAG_01377	1.26342	0	-2.26445	0	0	CNAG_01377	Exonuclease
CNAG_01379	0	2.36305	1.63218	1.69992	1.187	CNAG_01379	No Information
CNAG_01380	0	-1.57829	-2.6464	0	0	CNAG_01380	Phosphatidylserine decarboxylase
CNAG_01390	-1.32244	0	1.02504	0	0	CNAG_01390	adenine phosphoribosyltransferase
CNAG_01391	0	-1.15352	0	0	0	CNAG_01391	Cdc37 family
CNAG_01395	0	0	0	-2.37601	0	CNAG_01395	Ribose 5-phosphate isomerase A (phosphoriboisomerase A)
CNAG_01396	0	-2.34046	-1.91165	0	0	CNAG_01396	No Information
CNAG_01397	0	1.80528	1.56517	0	0	CNAG_01397	Tim17/Tim22/Tim23 family
CNAG_01398	0	1.37125	1.84497	0	0	CNAG_01398	ATP-dependent RNA helicase DOB1
CNAG_01400	-1.67404	1.23482	1.70509	0	2.24196	CNAG_01400	DAHP synthetase I family
CNAG_01402	0	0	-1.22655	0	0	CNAG_01402	actin binding protein
CNAG_01403	0	0	-3.0067	-2.49084	0	CNAG_01403	eclair-PA
CNAG_01404	0	1.07113	0	0	0	CNAG_01404	hsp71-like protein
CNAG_01414	0	-1.63743	-1.60065	0	0	CNAG_01414	ARCN1 protein
CNAG_01415	0	0	-1.04409	-1.02596	0	CNAG_01415	C2 domain
CNAG_01417	1.17741	0	1.40276	1.51924	0	CNAG_01417	No Information
CNAG_01420	0	-0.991976	-1.78647	-1.18358	-0.999812	CNAG_01420	Leu/Pro-rich 314 aa protein, ARM SCOP superfamily
CNAG_01422	0	0	0	1.00474	0	CNAG_01422	Auxin Efflux Carrier
CNAG_01424	0	0	0	2.22243	1.24527	CNAG_01424	Chromosomal segregation protein; ATG11 domain
CNAG_01426	0	0	-2.76452	0	0	CNAG_01426	vacuolar protein sorting 26
CNAG_01428	0	0	0	-1.65641	0	CNAG_01428	Eukaryotic initiation factor 5A hypusine, DNA-binding OB fold
CNAG_01429	-1.03742	-1.03032	-0.96609	0	0	CNAG_01429	No Information
CNAG_01430	0	-1.30338	-1.12494	-1.59706	-1.12206	CNAG_01430	No Information
CNAG_01432	0	2.21771	0	0	0	CNAG_01432	WD domain, G-beta repeat
CNAG_01436	0	0	-1.58302	0	0	CNAG_01436	regulation mitotic cell cycle; serine/threonine-protein phosphatase
CNAG_01437	0	2.06907	1.56248	0	0	CNAG_01437	ribosomal RNA assembly protein mis3
CNAG_01438	0	0	0	-0.960646	0	CNAG_01438	putative transcription factor
CNAG_01439	0	-1.24284	-1.14011	0	0	CNAG_01439	U4/U6 small nuclear ribonucleoprotein Prp4
CNAG_01440	0	-2.49821	0	0	0	CNAG_01440	transcription factor TFIIIB complex assembly; transcription repressor activity
CNAG_01442	0	0	1.52125	1.38112	0	CNAG_01442	iron-sulfur cluster assembly; cysteine desulfurase; mitochondrial
CNAG_01443	-1.17118	0	1.06297	1.37643	1.14265	CNAG_01443	Sucrase/ferredoxin-like
CNAG_01446	0	0	0	1.77919	0	CNAG_01446	Heat shock protein 9 / 12
CNAG_01448	0	2.67839	3.21187	2.41955	0	CNAG_01448	highly disordered; low complexity; encoded on MAT locus
CNAG_01455	0	0	0	-1.69405	0	CNAG_01455	RPL39p domain; MAT3 pheromone; encoded on MAT locus
CNAG_01463	0	0	-1.96437	0	0	CNAG_01463	No Information
CNAG_01464	0	-2.74874	1.24577	0	0	CNAG_01464	Globin
CNAG_01468	0	0	0	0	-0.977524	CNAG_01468	No Information
CNAG_01469	0	0	-1.13199	-1.0402	-0.974163	CNAG_01469	CDP-diacylglycerol-serine O-phosphatidyltransferase
CNAG_01470	-2.29286	-1.7295	0	0	1.62327	CNAG_01470	Respiratory-chain NADH dehydrogenase 24 Kd subunit
CNAG_01471	0	-0.941122	0	0	0	CNAG_01471	No Information
CNAG_01472	0	-1.16043	0	0	0	CNAG_01472	Sulfate transporter family
CNAG_01475	0	-1.06494	-1.55635	-1.13024	0	CNAG_01475	Cyclopropane-fatty-acyl-phospholipid synthase
CNAG_01477	0	0	-2.96295	-0.984614	0	CNAG_01477	Component of serine palmitoyltransferase; sphingolipid synthesis
CNAG_01479	0	0	-2.48138	-1.52181	0	CNAG_01479	Protein of unknown function (DUF775)
CNAG_01480	0	0	0	-1.89854	-1.00069	CNAG_01480	60S ribosomal protein L12
CNAG_01481	0	0	0	1.25832	0	CNAG_01481	No Information
CNAG_01482	0	0	0	1.00801	0	CNAG_01482	mitochondrial carrier protein
CNAG_01486	0	0	0	-2.17393	-1.21756	CNAG_01486	Ribosomal L15
CNAG_01489	0	-2.15582	-2.25067	0	0	CNAG_01489	Bacterial transferase hexapeptide (three repeats)
CNAG_01490	1.01777	1.79472	1.52174	0	0	CNAG_01490	No Information
CNAG_01491	0	-2.62605	-1.13722	0	0	CNAG_01491	No Information
CNAG_01493	0	-1.45222	0	2.16475	0	CNAG_01493	No Information
CNAG_01494	0	1.15984	0	0	0	CNAG_01494	No Information
CNAG_01496	0	1.09876	1.4347	0	0	CNAG_01496	Calcineurin-like phosphoesterase
CNAG_01500	0	1.58197	0	0	0	CNAG_01500	Taurine catabolism dioxygenase TauD, TfdA family
CNAG_01505_1	0	1.10123	0	0	0	CNAG_01505	No Information
CNAG_01507	0	0	-1.42752	-1.39094	0	CNAG_01507	No Information
CNAG_01518	0	0	0	3.73938	0	CNAG_01518	phosphoglycerate mutase; histidine phosphatase superfamily
CNAG_01519	1.37744	0	0	0	0	CNAG_01519	endonuclease/exonuclease/phosphatase
CNAG_01520	0	0	-0.986611	0	-0.978499	CNAG_01520	protein methylation; ribosome biogenesisi; protein-arginine N-methyltransferase
CNAG_01521	0	-1.16514	-2.04021	0	0	CNAG_01521	metallo-beta-lactamase superfamily protein
CNAG_01522	0	-0.929964	-0.954894	0	0	CNAG_01522	Ferredoxin-fold anticodon binding domain
CNAG_01526	0	0	1.12576	1.61364	0.928218	CNAG_01526	Zinc finger C-x8-C-x5-C-x3-H type (and similar)
CNAG_01529	0	0	1.24629	0	0	CNAG_01529	Mitochondrial carrier protein
CNAG_01530	0	1.34237	2.47652	0	0	CNAG_01530	Ankyrin repeat
CNAG_01534	0	1.09986	0	0	0	CNAG_01534	No Information
CNAG_01536	0	0	-1.18809	-2.50884	-2.6121	CNAG_01536	Myosin head (motor domain)
CNAG_01539	0	0	0	-2.80381	-2.99767	CNAG_01539	inositol biosynthesis; inositol-3-phosphate synthase
CNAG_01542	0	0	2.03539	3.04801	2.60242	CNAG_01542	oxidation-reduction; taurine catabolism dioxygenase TauD, TfdA family
CNAG_01545	0	0	-1.30783	-1.06504	0	CNAG_01545	Major Facilitator Superfamily
CNAG_01547	0	0	-1.41081	0	0	CNAG_01547	Actin cortical patch component; WD-repeat protein
CNAG_01550	-1.35202	0	0	0	0	CNAG_01550	RLI and DUF367 domain-containing protein
CNAG_01553	0	0	2.60927	0	0	CNAG_01553	CORD and CS domain-containing protein
CNAG_01554	0	-1.76141	0	0	0	CNAG_01554	PX domain
CNAG_01557	0	0	-1.47766	-1.35577	-0.960434	CNAG_01557	calmodulin 1b
CNAG_01558	0	0	0	1.04252	0.998512	CNAG_01558	NAD-dependent (R,R)-butanediol dehydrogenase
CNAG_01562	0	-0.951899	0	-1.51231	-1.45645	CNAG_01562	rare lipoprotein A-like double-psi beta-barrel domain, same clan as Barwin-like protein domain
CNAG_01564	0	1.62663	0.973718	0	0	CNAG_01564	RNA recognition motif. (a.k.a. RRM, RBD, or RNP domain)
CNAG_01568	0	-1.20589	-1.41101	-1.08759	0	CNAG_01568	TCP-1/cpn60 chaperonin family
CNAG_01573	0	0	0	0	-1.10468	CNAG_01573	No Information
CNAG_01574	0	1.64372	0	0.954698	0	CNAG_01574	weak domain match to life-span regulatory factor in S. cerevisiae
CNAG_01576	0	-1.4376	0	0	0	CNAG_01576	cAMP-regulated phosphoprotein/endosulfine conserved region
CNAG_01577	-1.00846	0	0	0	0	CNAG_01577	oxidation-reduction; glutamate biosynthesis; glutamate dehydrogenase; oxidoreductase activity
CNAG_01578	0	1.41312	1.13113	0	0	CNAG_01578	No Information
CNAG_01584	1.05658	0	0	0	0	CNAG_01584	hydrolase
CNAG_01585	0	0	0	1.21389	0	CNAG_01585	No Information
CNAG_01586	0	0	-1.31781	-1.61637	-0.976455	CNAG_01586	Mitochondrial ATP synthase B chain precursor (ATP-synt_B)
CNAG_01587	0	-2.16364	0	0	0	CNAG_01587	regulation of transcription, DNA-dependent; Leo1-like protein, art of Paf1/RNA pol II complex
CNAG_01588	0	0	0	1.01593	0	CNAG_01588	cation transport; cation homostasis; response to stress; proteolipid membrane potential modulator; regulated by stress MAPK pathway
CNAG_01593	0	1.7611	0	0	0	CNAG_01593	Brix domain
CNAG_01596	0	0	2.48548	0	0	CNAG_01596	Ubiquinol-cytochrome c chaperone, CBP3
CNAG_01598	0	0	1.3271	0	0	CNAG_01598	Nucleosome assembly protein (NAP)
CNAG_01602	0	1.36352	1.68056	0	0	CNAG_01602	IQ calmodulin-binding domain-containing protein
CNAG_01603	0	1.26719	1.74823	0	0	CNAG_01603	No Information
CNAG_01604	-3.276	0	0	3.60083	4.21592	CNAG_01604	haloacid dehalogenase-like hydrolase domain-containing protein 2
CNAG_01608	0	3.71758	0	0	0	CNAG_01608	GTP-binding family protein
CNAG_01609	0	0	0	3.44656	0	CNAG_01609	cystathionine gamma-synthase
CNAG_01615	0	0	-2.53089	0	0	CNAG_01615	Aldo/keto reductase family
CNAG_01616	0	0	1.68867	1.65508	1.26677	CNAG_01616	Protein of unknown function (DUF726)
CNAG_01619	0	0	-2.46882	-1.86744	-1.84368	CNAG_01619	Major Facilitator Superfamily
CNAG_01627	0	0	-3.1042	-3.19391	-1.70424	CNAG_01627	Flavin containing amine oxidoreductase
CNAG_01628	0	0	0	-2.08715	-0.9911	CNAG_01628	Ribosomal protein S10p/S20e
CNAG_01629	-0.976789	0	0	0	0	CNAG_01629	Trm112p-like protein
CNAG_01634	0	2.49465	1.33766	0	0	CNAG_01634	GTPase of unknown function
CNAG_01635	0	0	1.0637	1.60893	0	CNAG_01635	Protein of unknown function (DUF1479)
CNAG_01636	0	1.1348	0	0	0	CNAG_01636	Cyclophilin type peptidyl-prolyl cis-trans isomerase/CLD
CNAG_01637	0	-2.55984	-3.87908	-2.26457	-1.11415	CNAG_01637	COPII-coated vesicle component Erv46
CNAG_01638	0	0	0	-1.31294	0	CNAG_01638	mitotic spindle checkpoint protein MAD2
CNAG_01639	0	0	1.45323	0	0	CNAG_01639	Elongation factor Tu GTP binding domain
CNAG_01641	0	0	1.0116	0	0	CNAG_01641	DNA-directed DNA polymerase
CNAG_01643	0	0	-3.83847	-1.61856	0	CNAG_01643	No Information
CNAG_01645	0	1.33845	0	0	0	CNAG_01645	No Information
CNAG_01647	0	0	-1.1724	0	0	CNAG_01647	translocation protein sec66
CNAG_01648	0	0	0	0	-0.962956	CNAG_01648	Core histone H2A/H2B/H3/H4
CNAG_01654	0	0	0.960541	-1.11829	0	CNAG_01654	putative capsule structure designer protein; deletion has decrease capsule
CNAG_01664	2.3561	0	-3.20245	-3.80111	-4.84515	CNAG_01664	CMGC/CDK/CDC2 protein kinase
CNAG_01665	0	3.60883	0	0	0	CNAG_01665	No Information
CNAG_01666	0	-1.07548	0	0	0	CNAG_01666	LSM domain
CNAG_01675	0	0	-1.34358	-1.13554	0	CNAG_01675	Fructose-bisphosphate aldolase class-II
CNAG_01676	0	1.15615	0	0	0	CNAG_01676	eukaryotic translation initiation factor 3 62 kda subunit
CNAG_01678	-1.06108	0	0	0	0	CNAG_01678	Sodium/hydrogen exchanger family
CNAG_01679	0	0	0	-1.3717	0	CNAG_01679	Ribosomal protein S15
CNAG_01681	0	0	3.54158	0	0	CNAG_01681	similar to S. cerevisiae cytosine permease
CNAG_01682	0	1.28644	1.35937	0	0	CNAG_01682	mitochondrial outer membrane 72K protein
CNAG_01683	0	0	2.07896	0	0	CNAG_01683	Sugar (and other) transporter
CNAG_01687	0	2.07572	1.28954	0	0	CNAG_01687	RIO1 family
CNAG_01688	0	1.57823	0	0	0	CNAG_01688	ATPase family associated with various cellular activities (AAA)
CNAG_01689	0	1.65859	0	0	0	CNAG_01689	No Information
CNAG_01690	0	0	0	0	0.947925	CNAG_01690	Major Facilitator Superfamily
CNAG_01693	0	1.40455	0	0	0	CNAG_01693	3' exoribonuclease family, domain 1
CNAG_01696	0	1.69806	1.67508	0	0	CNAG_01696	molecular chaperone DNAj protein
CNAG_01698	0	0	3.0485	0	0	CNAG_01698	SNARE associated Golgi protein
CNAG_01704	-0.971988	0	0	-1.78985	-1.4333	CNAG_01704	response to stress; transmembrane transport; mechanosensitive ion channel domain
CNAG_01709	0	1.79445	1.69221	0	0	CNAG_01709	Domain found in IF2B/IF5
CNAG_01712	0	1.68556	0	0	0	CNAG_01712	No Information
CNAG_01713	0	1.5215	0	1.01447	0	CNAG_01713	No Information
CNAG_01715	-0.975465	0	1.53078	0	0	CNAG_01715	ribosome biogenesis; GTPase activity
CNAG_01719	0	3.19871	0	0	0	CNAG_01719	No Information
CNAG_01720	0	0	0	-2.50283	0	CNAG_01720	No Information
CNAG_01721	-0.95736	0	2.29824	1.56211	1.87247	CNAG_01721	Porphobilinogen deaminase, dipyromethane cofactor binding domain
CNAG_01722	0	0	0	0	1.0999	CNAG_01722	late endosome to vacuole transport; vacuolar protein sorting-associated protein vps13; Golgi apparatus
CNAG_01723	0	0	-1.07342	0	0	CNAG_01723	No Information
CNAG_01726	0	0	0	-2.73196	0	CNAG_01726	transcriptional elongation regulator
CNAG_01727	0	0	1.29464	0	0	CNAG_01727	Hsp70 protein
CNAG_01728	1.06456	-1.20657	0	0	0	CNAG_01728	SH3 domain
CNAG_01729	0	1.44319	1.5853	0	0	CNAG_01729	DEAH box polypeptide 37
CNAG_01732	0.998122	0	0	1.36843	0	CNAG_01732	NPL4 family, putative zinc binding region
CNAG_01736	0	0	0	0	-0.940473	CNAG_01736	No Information
CNAG_01737	1.01175	0.987501	0	0	0	CNAG_01737	Sterol desaturase
CNAG_01742	0	0	0	0	0.982075	CNAG_01742	Major intrinsic protein
CNAG_01743	0	1.09493	1.18291	2.00253	1.803	CNAG_01743	No Information
CNAG_01745	0	-0.953382	0	0	0	CNAG_01745	NAD-dependent glycerol-3-phosphate dehydrogenase C-terminus
CNAG_01746	0	4.95539	5.64171	3.70104	3.30639	CNAG_01746	RING finger protein
CNAG_01751	0	0	0	1.53606	1.25328	CNAG_01751	No Information
CNAG_01752	0	0	0	-1.45003	-1.23421	CNAG_01752	Mitochondrial carrier protein
CNAG_01753	0	0	0	1.99846	1.31768	CNAG_01753	No Information
CNAG_01754	0	-1.09882	-3.33337	-1.78427	0	CNAG_01754	No Information
CNAG_01756	0	1.76667	0	0	0	CNAG_01756	Tim17/Tim22/Tim23 family
CNAG_01765	0	1.32421	1.1874	1.2001	0	CNAG_01765	No Information
CNAG_01768	0	0	0	0.98907	0	CNAG_01768	No Information
CNAG_01769	0	0	-2.34522	-2.60733	-1.65254	CNAG_01769	Mitochondrial carrier protein
CNAG_01772	-1.70548	0	0	0	0	CNAG_01772	2OG-Fe(II) oxygenase superfamily
CNAG_01779	0	1.28779	1.55998	1.57081	0	CNAG_01779	No Information
CNAG_01780	0	1.03928	0	-1.34066	0	CNAG_01780	TGS domain
CNAG_01788	0	1.4139	0	0	0	CNAG_01788	tRNA guanylyltransferase
CNAG_01790	0	-1.83381	0	0	0	CNAG_01790	SWIB/MDM2 domain
CNAG_01791	0	2.12648	1.13262	0	0	CNAG_01791	Brix domain
CNAG_01795	0	0	1.34621	1.34346	0	CNAG_01795	No Information
CNAG_01796	0	0	1.78754	2.31663	1.88881	CNAG_01796	No Information
CNAG_01798	0	0	-1.62496	0	0	CNAG_01798	phosphatase activator
CNAG_01800	0	-1.23385	-1.22628	-1.48125	0	CNAG_01800	No Information
CNAG_01803	2.2107	0	0	0	-1.2592	CNAG_01803	No Information
CNAG_01808	0	-0.971867	0	0	0	CNAG_01808	Mitochondrial carrier protein
CNAG_01810	0	4.46281	3.83541	0	0	CNAG_01810	DNA-directed RNA polymerase I kda polypeptide
CNAG_01811	0	-0.962717	-0.966359	0	0	CNAG_01811	Protein of unknown function (DUF1014)
CNAG_01812	0	1.87808	1.04514	0	0	CNAG_01812	ribosome biogenesis protein RLP24
CNAG_01813	0	0	-1.68163	-1.30336	0	CNAG_01813	mannose-1-phosphate guanylyltransferase
CNAG_01814	0	-2.86879	-2.59665	-2.71374	-2.97106	CNAG_01814	No Information
CNAG_01817	0	-1.09194	-1.05564	0	0	CNAG_01817	SRP54-type protein, GTPase domain
CNAG_01821	1.54401	0.995861	1.27429	1.82726	0	CNAG_01821	No Information
CNAG_01822	0	0	-1.08769	0	0	CNAG_01822	Stress responsive A/B Barrel Domain
CNAG_01827	0	0.996521	0	0	0	CNAG_01827	No Information
CNAG_01833	0	1.1534	0	-1.333	0	CNAG_01833	Eukaryotic initiation factor 4E
CNAG_01834	0	0	0	0.947983	0	CNAG_01834	No Information
CNAG_01835	0	-1.82979	-1.81101	-1.25484	0	CNAG_01835	Sugar (and other) transporter
CNAG_01838_1	0	0	0	0.945493	0	CNAG_01838	No Information
CNAG_01839	0	-2.29635	-1.7622	0	0	CNAG_01839	transcriptional elongation regulator
CNAG_01840	0	0	0	-2.03738	-2.62626	CNAG_01840	Tubulin/FtsZ family, GTPase domain
CNAG_01844	-2.3103	1.74408	4.87889	0	0	CNAG_01844	transmembrane transport; tetracycline:hydrogen antiporter activity
CNAG_01846	-6.15431	-5.01496	3.99121	4.46626	5.69297	CNAG_01846	Pyridine nucleotide-disulphide oxidoreductase
CNAG_01847	1.19015	1.16773	0	0	1.08653	CNAG_01847	No Information
CNAG_01848	0	0	2.77116	0	0	CNAG_01848	Single-stranded nucleic acid binding R3H
CNAG_01852	-1.7334	0	-2.56694	0	0	CNAG_01852	CCR4-NOT transcription complex
CNAG_01853	0	-1.25672	-1.16148	0	0	CNAG_01853	No Information
CNAG_01855	0	0	1.00062	0	0	CNAG_01855	Cystinosin/ERS1p repeat; signal peptide; 6 TM domains
CNAG_01856	0	3.79961	0	0	0	CNAG_01856	No Information
CNAG_01861	0	-2.39885	-3.38363	0	0	CNAG_01861	Ankyrin repeat
CNAG_01864	0	-1.24129	0	-2.37592	-1.12656	CNAG_01864	NUDIX domain
CNAG_01865	0	0	1.08854	1.03163	0	CNAG_01865	Aminotransferase class I and II
CNAG_01871	0	0	0	1.15365	0	CNAG_01871	WD domain, G-beta repeat
CNAG_01877	-1.0737	1.09687	1.75273	0	0	CNAG_01877	GMP synthase C terminal domain
CNAG_01878	0	0	0	-2.51791	0	CNAG_01878	Oxidoreductase family, NAD-binding Rossmann fold
CNAG_01879	0	0	-0.98324	0	0	CNAG_01879	carboxypeptidase Y
CNAG_01881	0	0	0	-0.957404	0	CNAG_01881	GrpE
CNAG_01882	0	0	2.93008	3.04614	0	CNAG_01882	Histone methylation protein DOT1
CNAG_01884	0	0	0	-1.65394	0	CNAG_01884	large subunit ribosomal protein L3
CNAG_01889	0	0	0	1.17111	1.28808	CNAG_01889	glutathione S-transferase
CNAG_01891	0	0	0	0	-2.08921	CNAG_01891	RAD57 protein
CNAG_01893	1.49483	0	-1.61804	0	0	CNAG_01893	glutathione S-transferase Gst3
CNAG_01896	0	0	-1.09514	0	0	CNAG_01896	Aldo/keto reductase family
CNAG_01898	0	2.38813	1.26016	0	0	CNAG_01898	WD domain, G-beta repeat
CNAG_01899	0	-2.79172	-2.30116	0	0	CNAG_01899	Prefoldin subunit
CNAG_01902	0	-0.993566	-1.39746	0	0	CNAG_01902	Tetratricopeptide repeat
CNAG_01908	-2.06941	0	2.73096	1.26729	2.91079	CNAG_01908	Uroporphyrinogen-III synthase HemD
CNAG_01910	0	0	-1.1817	0	0	CNAG_01910	No Information
CNAG_01913	0	3.14273	0	0	0	CNAG_01913	DNA-(apurinic or apyrimidinic site) lyase
CNAG_01914	0	0	-2.73035	-2.85018	-2.78239	CNAG_01914	NAD-dependent epimerase; NADB Rossman fold domain
CNAG_01915	1.21118	0	1.05771	0	-1.66529	CNAG_01915	Ribonucleotide reductase, small chain
CNAG_01916	0	0	0	-2.25255	0	CNAG_01916	DNA mismatch repair protein msh6
CNAG_01919	1.54149	0	0	0	0	CNAG_01919	No Information
CNAG_01920	0	0	2.25468	2.00526	0	CNAG_01920	Ubiquitin family
CNAG_01925	1.65479	3.01303	3.11341	0	0	CNAG_01925	Major Facilitator Superfamily
CNAG_01928	0	0	-2.48632	0	0	CNAG_01928	Similar to S. cerevisiae Fra1p; negative regulation of iron regulon transcription; creatinase/prolidase N-term domain and metallopeptidase family M24
CNAG_01930	-1.54168	0	0	0	0	CNAG_01930	proteolysis; aspartic-type endopeptidase
CNAG_01940	-1.36595	0	0	0	0	CNAG_01940	Alpha amylase, catalytic domain
CNAG_01941	0	0	-2.49543	-2.23964	0	CNAG_01941	glucan synthesis regulatory protein
CNAG_01943	0	1.35892	0	0	0	CNAG_01943	Eukaryotic initiation factor 4E
CNAG_01946	0	0	-1.06755	-1.09636	0	CNAG_01946	allantoate permease
CNAG_01948	-1.04293	0	0	0	0	CNAG_01948	Similar to S. cerevisiae GAL4 transcription factor
CNAG_01951	0	0	0	0	-1.07799	CNAG_01951	Ribosomal protein S8
CNAG_01952	0	0	0	-1.34002	0	CNAG_01952	Aldo/keto reductase family
CNAG_01957	0	0	-3.5755	0	0	CNAG_01957	Proteasome A-type and B-type
CNAG_01958	0	0	-2.82781	-2.36874	-1.486	CNAG_01958	het-c2 protein
CNAG_01959	0	0	0	0	-2.81323	CNAG_01959	HEAT repeat; condensation
CNAG_01960	0	1.3304	0	0	0	CNAG_01960	efflux protein EncT
CNAG_01961	0	-1.10583	0	0	0	CNAG_01961	MSP domain-containing protein
CNAG_01967_1	0	1.86811	0	0	0	CNAG_01967	Integrase core domain
CNAG_01970	1.25507	0	0	0	0	CNAG_01970	Zinc finger C-x8-C-x5-C-x3-H type (and similar)
CNAG_01974	-2.02534	0	0	-1.25543	0	CNAG_01974	Ribosomal protein L36
CNAG_01976	0	0	0	-2.15354	-1.12738	CNAG_01976	60s ribosomal protein l23
CNAG_01979	0	-2.1579	0	0	0	CNAG_01979	Transcription initiation factor TFIID 23-30kDa subunit
CNAG_01981	0	0	-1.21795	-1.95312	0	CNAG_01981	Similar to S. pombe mitochondrial sulfide:quinone oxidoreductase
CNAG_01990	0	0	0	-1.96411	-0.948686	CNAG_01990	Ribosomal protein S7p/S5e
CNAG_01991	-0.933072	0	0	-0.946566	0	CNAG_01991	Cytochrome c oxidase subunit IV
CNAG_01997	0	-0.929756	0	0	0	CNAG_01997	No Information
CNAG_02000	1.13272	0	0	0	0	CNAG_02000	short chain dehydrogenase
CNAG_02004	1.12535	0	1.76094	2.43777	1.28685	CNAG_02004	OTU-like cysteine protease
CNAG_02005	0	0	-1.14323	0	0	CNAG_02005	No Information
CNAG_02007	-1.1726	0	-2.89929	-2.01023	-0.961921	CNAG_02007	adenylate kinase
CNAG_02009	0	-1.46111	0	0	0	CNAG_02009	extensin
CNAG_02010	0	-1.11119	0	0	0	CNAG_02010	transmembrane transport; tartrate transporter
CNAG_02020	0	0	-2.78299	-1.2107	0	CNAG_02020	SWR1-complex protein 4
CNAG_02021	0	-3.08206	-2.78434	-2.46097	-0.936769	CNAG_02021	Acetyltransferase (GNAT) family
CNAG_02025	-2.24891	0	0	0	0	CNAG_02025	RNA polymerase III subunit RPC82
CNAG_02033	0	0	0	-1.49162	0	CNAG_02033	No Information
CNAG_02036	0	-2.66058	0	0	0	CNAG_02036	Putative sugar transporter involved in capsule biosynthesis; deletion has altered reactivity against GXM antibodies
CNAG_02039	0	0	0	2.46999	0	CNAG_02039	Integral membrane protein DUF6
CNAG_02040	0	1.0304	0.937229	0	0	CNAG_02040	No Information
CNAG_02041	0	-1.39901	-2.23952	-1.97176	-1.84173	CNAG_02041	No Information
CNAG_02042_1	0	0	-2.1596	0	-1.83991	CNAG_02042	No Information
CNAG_02043	0	0	2.35091	3.27178	0	CNAG_02043	No Information
CNAG_02047	1.05933	0	0	1.45022	0	CNAG_02047	No Information
CNAG_02054	0	1.18013	0	0	0	CNAG_02054	No Information
CNAG_02059	0	0.969028	1.01721	0	0	CNAG_02059	CCR4-Not complex subunit Caf16
CNAG_02060	0	0	0	0	-1.19747	CNAG_02060	No Information
CNAG_02063	0.928725	0	0	0	0	CNAG_02063	No Information
CNAG_02067	-1.57856	0	1.3279	0	1.04678	CNAG_02067	Uncharacterized protein family UPF0016
CNAG_02068	0	-1.34394	-2.66166	-2.12804	-1.01994	CNAG_02068	Putative GTPase activating protein for Arf
CNAG_02079	0	0	-0.935886	0	0	CNAG_02079	Glycosyl hydrolase family 63, cytoplasmic
CNAG_02080	0	0	-1.01582	0	-1.0405	CNAG_02080	Sjogren's syndrome/scleroderma autoantigen 1 (Autoantigen p27)
CNAG_02081	0	0	-1.96863	0	0	CNAG_02081	Alpha-1,2-mannosidase involved in ER quality control
CNAG_02082	0	0	0	1.03596	0	CNAG_02082	No Information
CNAG_02084	-0.994805	0	0	-3.5047	0	CNAG_02084	farnesyl pyrophosphate synthetase
CNAG_02085	0	2.15515	0	0	2.1476	CNAG_02085	Homolog of Sir2; Class III histone deacetylase
CNAG_02086	-2.39404	2.86396	0	0	0	CNAG_02086	Longevity-assurance protein (LAG1)
CNAG_02089	0	0	3.57531	0	1.5471	CNAG_02089	No Information
CNAG_02090	-2.63398	-2.96996	-2.89065	0	0	CNAG_02090	G-protein alpha subunit
CNAG_02092	0	0	-2.6319	-2.4879	0	CNAG_02092	No Information
CNAG_02093	0	1.29669	2.3628	1.83989	0	CNAG_02093	No Information
CNAG_02094	0	-1.66186	-1.06869	0	0	CNAG_02094	Arp2/3 complex, 34 kD subunit p34-Arc
CNAG_02095	0	0	0	0	-0.949271	CNAG_02095	Cyclin, N-terminal domain
CNAG_02097	0	-1.54514	0	0	0	CNAG_02097	No Information
CNAG_02099	0	-1.27658	-1.56736	-1.02697	0	CNAG_02099	Acyl transferase domain
CNAG_02100	0	0	-1.15813	0	0	CNAG_02100	4'-phosphopantetheinyl transferase superfamily
CNAG_02101	0	1.22562	0	0	0	CNAG_02101	No Information
CNAG_02102	0	0	0	0	1.66775	CNAG_02102	No Information
CNAG_02104	1.28771	1.04391	0	0	-1.34432	CNAG_02104	secretory protein, positive regulator of SEC140 expression
CNAG_02107	0	1.40718	2.69826	2.53027	1.20514	CNAG_02107	No Information
CNAG_02110	0	0	-0.996014	-1.15979	0	CNAG_02110	Tetratricopeptide repeat
CNAG_02111	0	0.957639	0	0	0	CNAG_02111	mRNA polyadenylation; RNA binding; ATPase activity; mRNA cleavage complex
CNAG_02113	0	0	-2.42607	0	0	CNAG_02113	clathrin assembly protein
CNAG_02115	0	0	-0.992349	-1.01984	0	CNAG_02115	HMG (high mobility group) box
CNAG_02117	0	0	-2.91902	0	-1.14088	CNAG_02117	Oxidoreductase family, NAD-binding Rossmann fold
CNAG_02119	0	0	1.35593	0	0	CNAG_02119	No Information
CNAG_02120	0	1.74084	1.35447	0	0	CNAG_02120	Haloacid dehydrogenase
CNAG_02122	0	4.73983	5.19748	3.96933	3.56687	CNAG_02122	tRNA processing; tRNA binding; transferase activity; mitochondrial protein
CNAG_02125	0	0	0	0	-2.11292	CNAG_02125	No Information
CNAG_02128	0	0	0	-1.01293	0	CNAG_02128	No Information
CNAG_02129	0.999737	0	0	0	0	CNAG_02129	No Information
CNAG_02131	0	0	2.45515	2.02805	1.86575	CNAG_02131	iron ion homeostasis; iron sulfur cluster assembly; iron sulfur cluster binding
CNAG_02132	0	0	6.17919	5.79544	4.14554	CNAG_02132	No Information
CNAG_02134	0	-1.9797	-1.62806	0	0	CNAG_02134	G1/S transition of mitotic cell cycle; nucleosome disassembly; DNA-depenent ATPase; RSC chromatin remodeling complex
CNAG_02136	-1.25563	0	0	0	0	CNAG_02136	No Information
CNAG_02138	0	0	0	0	-3.40666	CNAG_02138	DNA replication helicase dna2
CNAG_02140	-1.92317	-1.49179	0	0	0	CNAG_02140	NADH:ubiquinone oxidoreductase 17.2 kD subunit
CNAG_02141	-2.42798	0	0	0	0	CNAG_02141	No Information
CNAG_02143	0	0	0	1.22133	0	CNAG_02143	No Information
CNAG_02144	0	0	0	-1.68776	-1.08573	CNAG_02144	Ribosomal protein L1p/L10e family
CNAG_02148	0	-1.16563	-1.72497	0	0	CNAG_02148	mitotic sister chomatid segregation; ubiquitin-conjugating enzyme E2 13
CNAG_02149	0	0	-1.87434	0	0	CNAG_02149	No Information
CNAG_02153	0	1.34184	0	0	0	CNAG_02153	WD domain, G-beta repeat
CNAG_02154	0	0	-0.933015	0	0	CNAG_02154	cell division control protein 16
CNAG_02162	-1.6263	0	1.43651	1.83647	0	CNAG_02162	Protein of unknown function, DUF652
CNAG_02164	0	0	0	1.24346	1.04711	CNAG_02164	Zinc finger, ZZ type
CNAG_02165	0	0	0	1.16661	0	CNAG_02165	PSP1 C-terminal conserved region
CNAG_02168	0	1.1174	0	0	0	CNAG_02168	glucoamylase s1/s2
CNAG_02170	0	0	0	3.13496	0	CNAG_02170	No Information
CNAG_02175	0	0	0.950562	1.52066	0	CNAG_02175	XRN 5'-3' exonuclease N-terminus
CNAG_02176	0	0	0	1.20659	0	CNAG_02176	No Information
CNAG_02177	0	-2.14337	-1.80209	0	0	CNAG_02177	serine/threonine protein phosphatase PP2A catalytic subunit
CNAG_02179	0	0	-1.27496	0	0	CNAG_02179	hemolysin
CNAG_02181	1.29534	0	-1.37852	-1.67418	-1.7648	CNAG_02181	NAD dependent epimerase/dehydratase family
CNAG_02183	0	0	-2.41773	-3.03023	-3.41622	CNAG_02183	anaphase promoting complex subunit 1
CNAG_02184	0	1.42001	0	0	0	CNAG_02184	No Information
CNAG_02185	0	1.44367	0	0	0	CNAG_02185	rRNA processing and ribosome biogenesis; RNA methylation; nuclear protein
CNAG_02188	0	-1.10344	0	0	0	CNAG_02188	No Information
CNAG_02190	0	0.943067	1.13823	0	1.11258	CNAG_02190	No Information
CNAG_02191	0	1.52911	1.74298	1.25751	1.19999	CNAG_02191	DNL zinc finger
CNAG_02196	0	-2.11196	-2.67472	-2.92554	-2.40381	CNAG_02196	septin; pheromone response elements in promoter
CNAG_02202	0	0.96981	0	0	0	CNAG_02202	adenylyl-sulfate kinase
CNAG_02203	0	0	1.91565	2.26866	1.92961	CNAG_02203	HEAT repeat
CNAG_02208	0	0	-1.15973	-1.59837	-2.29086	CNAG_02208	Ribonucleotide reductase, barrel domain
CNAG_02209	0	1.17066	0	0	0	CNAG_02209	small nuclear ribonucleoprotein
CNAG_02211	0.983069	0	0	0	0	CNAG_02211	No Information
CNAG_02212	-1.13404	0	0	-1.43856	0	CNAG_02212	eukaryotic translation initiation factor 3 110 kda subunit
CNAG_02214	0.97737	0	0	0	0	CNAG_02214	ER-asociated protein catabolism; ubiquitin conjugating enzyme
CNAG_02215	1.19047	0	1.28472	0	0	CNAG_02215	CCAAT-binding transcription factor; involved in iron regulation; deletion has capsule defect
CNAG_02220	-2.8228	0	0	0	0	CNAG_02220	Bacterial signalling protein N terminal repeat
CNAG_02222	0	0	-1.12057	0	0	CNAG_02222	DNA / pantothenate metabolism flavoprotein
CNAG_02223	0	0	-1.12	0	0	CNAG_02223	BNR/Asp-box repeat
CNAG_02228	0	0	-1.41123	0	0	CNAG_02228	No Information
CNAG_02230	0	1.3725	0	1.46921	1.02405	CNAG_02230	D-xylulose 5-phosphate/D-fructose 6-phosphate phosphoketolase
CNAG_02232	0	-1.05168	-1.11072	0	0	CNAG_02232	No Information
CNAG_02233	0	0	0	-0.992893	0	CNAG_02233	Phosphatidylinositol 3- and 4-kinase
CNAG_02234	0	0	0	-1.96801	-0.976327	CNAG_02234	60S ribosomal protein L6
CNAG_02236	-1.1097	-1.0807	0	0	0	CNAG_02236	Putative serine/threonine protein phosphatase of the type 2A-like phosphatase family
CNAG_02237	0	0	-0.981221	0	0	CNAG_02237	cytoskeleton assembly control protein
CNAG_02239	0	0	-1.10181	0	0	CNAG_02239	ATPase family associated with various cellular activities (AAA)
CNAG_02240	0	0	0.926203	1.20119	0	CNAG_02240	putative role in vacuolar protein degradation
CNAG_02243_1	0	0.992466	0	0	0	CNAG_02243	No Information
CNAG_02244_1	0	1.47757	0	0	0	CNAG_02244	Retrotransposon gag protein
CNAG_02248_1	0	0	2.7404	0	0	CNAG_02248	Integrase core domain
CNAG_02249_1	0	0	0	0	-1.10353	CNAG_02249	No Information
CNAG_02254	0	1.3665	0	0	0	CNAG_02254	Sugar (and other) transporter
CNAG_02257	0	0	0	-0.996524	0	CNAG_02257	GTP-binding nuclear protein GSP1/Ran
CNAG_02259	0	1.97477	1.26875	0	0	CNAG_02259	Dihydrouridine synthase (Dus)
CNAG_02260	0	0	-2.77236	-2.48916	0	CNAG_02260	Regulator of G-protein signaling
CNAG_02263	1.43706	0	0	0	0	CNAG_02263	No Information
CNAG_02264	0	0	3.22517	4.10678	0	CNAG_02264	response to oxidative stress; protein import into peroxisome matrix; AFG1-family ATPase
CNAG_02266	-1.62678	-0.941736	1.17873	1.22453	1.7619	CNAG_02266	NADH ubiquinone oxidoreductase, 20 Kd subunit
CNAG_02269	0	-1.08162	0	0	0	CNAG_02269	Atg18p
CNAG_02270	0	0	-3.45024	-3.33811	2.13216	CNAG_02270	homoserine O-acetyltransferase
CNAG_02285	0	0	0	-1.97475	-1.54388	CNAG_02285	Nucleoside diphosphate kinase
CNAG_02288	0	0	6.57718	7.64164	0	CNAG_02288	Mitochondrial carrier protein
CNAG_02289	0	-1.10991	-1.64288	0	-0.947012	CNAG_02289	Rab4
CNAG_02291	0	0	0	-0.971652	-0.928287	CNAG_02291	No Information
CNAG_02293	0	0	0	0	-2.51423	CNAG_02293	No Information
CNAG_02296	0	0	0	-1.02334	0	CNAG_02296	pfkB family carbohydrate kinase
CNAG_02297	1.55989	1.36639	1.58872	1.71609	0	CNAG_02297	No Information
CNAG_02298	0	0	0	0.981958	0	CNAG_02298	No Information
CNAG_02299	0	2.13502	2.10422	1.88421	1.21957	CNAG_02299	Major Facilitator Superfamily
CNAG_02301	0	0	0	-1.24014	0	CNAG_02301	la ribonucleoprotein
CNAG_02307	0	0	0	0	-1.13317	CNAG_02307	Catabolic L-serine (L-threonine) deaminase
CNAG_02310	0	0	0	-1.89736	0	CNAG_02310	casein kinase II beta chain
CNAG_02313	0	-1.11254	0	0	0	CNAG_02313	Modifier of rudimentary (Mod(r)) protein
CNAG_02314	0	0	-0.95436	0	0	CNAG_02314	No Information
CNAG_02323	0	0	-1.01779	-1.04653	0	CNAG_02323	ATP dependent DNA ligase domain
CNAG_02324	0	0	0	0	-0.961346	CNAG_02324	No Information
CNAG_02325	0	-1.18132	0	1.10461	0	CNAG_02325	Protein of unknown function (DUF1640)
CNAG_02326	0	-1.10443	-2.45428	0	0	CNAG_02326	ATP synthase alpha/beta family, nucleotide-binding domain
CNAG_02328	-1.56229	0	3.58443	0	0	CNAG_02328	ribosome biogenesis protein TSR1
CNAG_02329_1	0	0	0	-2.1831	-2.96999	CNAG_02329	No Information
CNAG_02330	0	0	0	-1.87781	0	CNAG_02330	60s ribosomal protein l21-a
CNAG_02331	0	0	0	-1.91037	-1.05262	CNAG_02331	Ribosomal protein S4/S9 N-terminal domain
CNAG_02334	-1.12839	-1.09778	-1.16379	-1.37021	-1.55492	CNAG_02334	No Information
CNAG_02337	0	0	0	-0.997472	-1.18816	CNAG_02337	No Information
CNAG_02338	0	0	1.56717	0	0	CNAG_02338	DNA-binding protein hexbp
CNAG_02339	0	0	0	0	-2.05649	CNAG_02339	No Information
CNAG_02340	0	0	-2.7172	0	0	CNAG_02340	No Information
CNAG_02343	0	0	-2.68391	-2.53634	0	CNAG_02343	No Information
CNAG_02344	0	-1.0049	0	1.39462	0	CNAG_02344	pyrimidine salvage pathway; uracil phosphoribosyltransferase;
CNAG_02347	0	0	0	3.09982	3.62032	CNAG_02347	No Information
CNAG_02349	0	0	0	3.7904	3.51241	CNAG_02349	No Information
CNAG_02351	0	0	0	0	1.06321	CNAG_02351	endochitinase
CNAG_02354	0	0	0	-2.10536	0	CNAG_02354	Ribosomal Proteins L2, C-terminal domain
CNAG_02355	0	1.00086	0	1.15507	0	CNAG_02355	UDP-N-acetylglucosamine transporter
CNAG_02356	0	-1.12023	0	0	0	CNAG_02356	No Information
CNAG_02357	1.07015	0.995771	1.14978	1.40772	0	CNAG_02357	Mitogen activated protein (MAP) kinase kinase 2; PKC1 cell integrity pathway
CNAG_02360	0	0	0	1.18181	0	CNAG_02360	No Information
CNAG_02361	0	0	-1.1995	-1.46496	-1.12829	CNAG_02361	Major Facilitator Superfamily
CNAG_02366	1.86602	0	-1.51822	-1.44253	-1.20245	CNAG_02366	Aminotransferase class-III
CNAG_02367	0	-1.41592	-1.32208	0	0	CNAG_02367	GTP catabolism; GTPase mediated signal transduction; cell wall organization; RAS GTPase involved in exocytic pathway
CNAG_02372	1.28836	0	-2.9799	-0.932114	0	CNAG_02372	3-oxo-5-alpha-steroid 4-dehydrogenase
CNAG_02373	1.95318	0	-1.13541	0	0	CNAG_02373	Sec1-like protein; vesicle mediated transport; ATP binding protein
CNAG_02378	-1.38738	1.19841	0	-1.89817	0	CNAG_02378	Ribosomal protein L7Ae/L30e/S12e/Gadd45 family
CNAG_02382	0	2.15421	1.62654	0	0	CNAG_02382	ribosome biogenesis protein BRX1
CNAG_02386	-1.74043	0	0	1.70897	1.2163	CNAG_02386	Acetyltransferase (GNAT) family
CNAG_02387	0	1.35021	1.94455	1.44757	1.05981	CNAG_02387	No Information
CNAG_02388	-0.940837	0	0	-1.07736	0	CNAG_02388	No Information
CNAG_02391_1	0	0	-1.1783	0	-1.3813	CNAG_02391	No Information
CNAG_02398	0	2.51895	2.57075	2.86625	0	CNAG_02398	No Information
CNAG_02400	0	0	-3.16786	0	0	CNAG_02400	Adhesion regulating molecule conserved region
CNAG_02403	-1.18777	-1.56424	-0.986162	0	0	CNAG_02403	No Information
CNAG_02404	0	-1.08956	-1.7149	0	0	CNAG_02404	nuclear segregation protein Bfr1
CNAG_02407	0	1.41296	0	1.03488	0	CNAG_02407	Phospholipase D active site
CNAG_02412	0	1.61339	0	0	0	CNAG_02412	rRNA-processing protein CGR1
CNAG_02417	1.60557	1.418	0	2.00414	1.09284	CNAG_02417	alpha/beta hydrolase fold
CNAG_02418	0	0	2.08633	3.702	1.6209	CNAG_02418	tRNA synthetases class II (D, K and N)
CNAG_02422	0	0	-1.0639	0	0	CNAG_02422	No Information
CNAG_02423	0	0	1.07522	1.26369	0	CNAG_02423	No Information
CNAG_02424	0	0	3.62968	0	0	CNAG_02424	No Information
CNAG_02431	0.93343	0	0	0	0	CNAG_02431	response to oxidative stress; DNA fragmentation in apoptotic nuclear exchange; TatD DNAase domain' 3'-5' exonuclease
CNAG_02434	1.03488	0	-2.13127	-1.25812	-1.19527	CNAG_02434	copper ion transport; iron ion homeostasis; copper chaperone activity
CNAG_02437	0	1.41138	1.64178	0	0	CNAG_02437	S1 RNA binding domain
CNAG_02438	2.04599	1.71572	0	0	0	CNAG_02438	No Information
CNAG_02440	0	0	0	0	-3.54748	CNAG_02440	Hsp90 protein
CNAG_02443	0	0	-2.95423	-1.8878	0	CNAG_02443	NADH-ubiquinone oxidoreductase 12 kda subunit
CNAG_02444	1.30657	0	0	0	0	CNAG_02444	Protein of unknown function DUF52
CNAG_02449	0	0	-1.06657	-2.28388	-1.44679	CNAG_02449	AMP-binding enzyme
CNAG_02454	0	4.78117	0	0	0	CNAG_02454	snoRNP complex assembly; pseudouridine synthase activity
CNAG_02455	0	1.89564	1.31948	0	1.36354	CNAG_02455	transmembrane transport; choline, amino acid, ethanolamine transporter
CNAG_02460	1.25479	0	0	-1.04061	-1.4329	CNAG_02460	Coproporphyrinogen III oxidase
CNAG_02469	0	0	0	-2.27033	-1.4324	CNAG_02469	CobW/HypB/UreG, nucleotide-binding domain
CNAG_02473	0	0	1.33719	0	0	CNAG_02473	No Information
CNAG_02475	0	0	1.23001	0	0	CNAG_02475	Flavin-binding monooxygenase-like
CNAG_02481	0	0	-2.28356	0	0	CNAG_02481	DHHC zinc finger domain
CNAG_02485	0	0	-1.13629	-1.30052	0	CNAG_02485	ATP synthase
CNAG_02487	0	0	-1.25199	0	0	CNAG_02487	Protein tyrosine phosphatase-like protein, PTPLA
CNAG_02488	-0.926797	-1.57929	-0.98973	-0.940985	0	CNAG_02488	Formyl transferase; purine biosynthesis
CNAG_02490	0	0	0	0	-1.18521	CNAG_02490	Mre11 DNA-binding presumed domain
CNAG_02493	0	1.36559	1.54393	1.65015	0	CNAG_02493	RTA1 like protein
CNAG_02494	0	0	-2.87393	-1.24859	0	CNAG_02494	KEX1 protein
CNAG_02496	0	0.928733	1.10138	0	0	CNAG_02496	DSBA-like thioredoxin domain
CNAG_02498	0	-1.20815	0	0	0	CNAG_02498	No Information
CNAG_02500	0	0	-1.07647	0	0	CNAG_02500	ER-associated protein; retention unfolded proteins in ER; calnexin
CNAG_02502	0	0	1.87534	0	0	CNAG_02502	ATP-dependent RNA helicase DBP3
CNAG_02506	0	0	0	-2.01641	0	CNAG_02506	3,4-dihydroxy-2-butanone 4-phosphate synthase
CNAG_02508	0	0	0	3.7066	0	CNAG_02508	N-acetyltransferase domain
CNAG_02512	0	2.30874	2.88241	3.01324	2.52621	CNAG_02512	DNA repair protein rad16
CNAG_02516	0	0.975889	1.24757	1.99706	1.91244	CNAG_02516	regulation of transcription, DNA-dependent
CNAG_02518_1	0	-1.35038	0	0	-1.35852	CNAG_02518	No Information
CNAG_02519	0	0	0	1.16503	0	CNAG_02519	mitochondria fission 1 protein
CNAG_02520	0	1.10462	0	0	0	CNAG_02520	RNA polymerase III RPC4
CNAG_02522	0	1.58955	1.51965	0	0	CNAG_02522	Mitochondrial carrier protein
CNAG_02527	0	1.64703	2.39342	2.72248	2.33556	CNAG_02527	Major Facilitator Superfamily
CNAG_02532	0	0	0	0	-1.47924	CNAG_02532	oxidation-reduction; FAD dependent oxidoreductase activity
CNAG_02534	-0.937256	0.993917	0	0	0	CNAG_02534	tRNA 2'-phosphotransferase
CNAG_02536	0	0	-0.940841	0	0	CNAG_02536	TATA box binding protein associated factor (TAF)
CNAG_02539	0	4.10525	4.78966	4.33315	0	CNAG_02539	Amino acid permease
CNAG_02540	0	0	0	1.7873	0	CNAG_02540	Major Facilitator Superfamily
CNAG_02541	0	0	0	2.34476	1.55964	CNAG_02541	cyclin-dependent protein kinase inhibitor
CNAG_02542	1.28942	0	0	0	0	CNAG_02542	fructosamine kinase
CNAG_02545	0	0	-1.47302	-1.25255	0	CNAG_02545	inorganic diphosphatase
CNAG_02546	0	1.0395	0	0	0	CNAG_02546	purine ribonucleoside salvage; hypoxanthine phosphoribosyltransferase; XMP salvage
CNAG_02548	-1.6384	0	-4.22923	-2.5964	0	CNAG_02548	CobW/HypB/UreG, nucleotide-binding domain
CNAG_02552	0	0	0	-2.08601	-2.04277	CNAG_02552	Transketolase, thiamine diphosphate binding domain
CNAG_02561	0	0	1.19962	0	0	CNAG_02561	Major Facilitator Superfamily
CNAG_02563	0	0	0	-1.5351	-1.93256	CNAG_02563	DNA polymerase family B
CNAG_02565	-2.62058	0	3.29356	0	0	CNAG_02565	Aconitase family (aconitate hydratase)
CNAG_02575	0	0	0	0.951807	0	CNAG_02575	RAB small monomeric GTPase
CNAG_02576	0	0	0	2.20427	0	CNAG_02576	No Information
CNAG_02577	1.33777	1.84562	1.81558	1.79913	0	CNAG_02577	Fatty acid hydroxylase
CNAG_02580	-1.02936	0.95173	1.37859	0	1.23089	CNAG_02580	No Information
CNAG_02581	-0.985429	-0.953388	0	0	0.994932	CNAG_02581	Capsular associated protein; deletion has decrease capsule
CNAG_02584	0	0	0	0	1.81825	CNAG_02584	serine/threonine-protein phosphatase 2A activator 1
CNAG_02587	0	0	0	0	-1.04035	CNAG_02587	Bacterial alpha-L-rhamnosidase
CNAG_02590	0	0	-1.67516	-1.84927	-1.12069	CNAG_02590	NAD binding domain of 6-phosphogluconate dehydrogenase
CNAG_02591	1.1697	0	-1.15181	0	0	CNAG_02591	No Information
CNAG_02592	0	0	0	-1.18611	-1.32209	CNAG_02592	Pyridine nucleotide-disulphide oxidoreductase
CNAG_02593	0	0	0	3.44704	0	CNAG_02593	Protein of unknown function, DUF580
CNAG_02605	0	0	-2.3897	0	0	CNAG_02605	No Information
CNAG_02606	0	-0.972568	0	0	0	CNAG_02606	No Information
CNAG_02611_1	0	0	-1.09409	0	0	CNAG_02611	No Information
CNAG_02614_1	0	0.943806	0	0	-1.10887	CNAG_02614	No Information
CNAG_02616_1	0	-3.63113	-3.85073	0	-1.30676	CNAG_02616	Transcription initiation factor IID, 31kD subunit
CNAG_02617_1	0	0	0	1.29288	0	CNAG_02617	No Information
CNAG_02620_1	0	0	-1.336	-1.35354	0	CNAG_02620	6-phosphogluconate dehydrogenase, C-terminal domain
CNAG_02622_1	0	0	-0.945844	0	0	CNAG_02622	Aldose 1-epimerase
CNAG_02626_1	0	0	0	1.04686	0	CNAG_02626	No Information
CNAG_02628_1	-1.03157	-2.42066	-3.60593	-2.20015	-1.77501	CNAG_02628	No Information
CNAG_02631_1	0	0	0	1.12155	0	CNAG_02631	No Information
CNAG_02632_1	-1.17578	0	0	0	0	CNAG_02632	No Information
CNAG_02633_1	-3.63983	0	3.82363	3.66644	3.45756	CNAG_02633	FYVE zinc finger
CNAG_02635_1	0	1.53341	2.70934	3.33521	1.47706	CNAG_02635	Phosphoglycerate mutase family
CNAG_02639_1	0	0	3.33746	0	0	CNAG_02639	No Information
CNAG_02641_1	0	0	0	0	3.13633	CNAG_02641	No Information
CNAG_02644_1	0	0	1.09549	2.01073	1.63209	CNAG_02644	Sodium/calcium exchanger protein
CNAG_02645_1	-2.5709	0	0	0	0	CNAG_02645	GTPase of unknown function
CNAG_02646_1	0	2.73379	1.49252	0	0	CNAG_02646	RNA polymerase Rpa43 subunit
CNAG_02649_1	1.22841	0	0	0	0	CNAG_02649	No Information
CNAG_02650_1	0	-2.77081	0	0	0	CNAG_02650	PHD-finger
CNAG_02651_1	0	0	4.14346	4.52124	0	CNAG_02651	SNO glutamine amidotransferase family
CNAG_02652_1	0	-0.965167	0	0	0	CNAG_02652	Tetratricopeptide repeat
CNAG_02655	0	0	-0.99587	0	0	CNAG_02655	No Information
CNAG_02656	0	0	-2.90883	0	0	CNAG_02656	PUA domain
CNAG_02657	0	0	0	-1.13451	0	CNAG_02657	eukaryotic translation initiation factor 3
CNAG_02658	-1.07148	0	0	0	0	CNAG_02658	No Information
CNAG_02660	0	1.84521	0	0	0	CNAG_02660	No Information
CNAG_02663	0	0	3.63364	3.45139	0	CNAG_02663	Ribonucleotide reductase, small chain
CNAG_02664	-1.71844	0	0	-1.6225	0	CNAG_02664	FAD linked oxidases, C-terminal domain
CNAG_02665	0	1.32337	0	0	0	CNAG_02665	No Information
CNAG_02667	0.963703	1.40523	0	0.988952	0	CNAG_02667	Sel1 repeat
CNAG_02672	0	0	4.05314	2.53041	2.92944	CNAG_02672	NMD3 family
CNAG_02673	1.27679	0	0	0	0	CNAG_02673	Polysaccharide biosynthesis domain
CNAG_02675	0	0	0	0	-1.18093	CNAG_02675	serine/threonine-protein kinase
CNAG_02677	0	0	0	-2.18811	0	CNAG_02677	Zinc finger C-x8-C-x5-C-x3-H type (and similar)
CNAG_02678	0	-1.21641	0	1.56364	0	CNAG_02678	Tat binding protein 1(TBP-1)-interacting protein (TBPIP)
CNAG_02679	1.18123	2.30121	2.01329	1.70045	1.20041	CNAG_02679	mitochondrial distribution and morphology protein 31
CNAG_02685	0	0	0	1.13712	0.965259	CNAG_02685	Fasciclin domain
CNAG_02686	0	-0.946657	0	0	0	CNAG_02686	Cys/Met metabolism PLP-dependent enzyme
CNAG_02687	0	0	0	-1.01446	0	CNAG_02687	No Information
CNAG_02690	0	0	0	0	1.05937	CNAG_02690	Pirin
CNAG_02691	0	3.25942	0	0	0	CNAG_02691	No Information
CNAG_02693	0	0	-2.128	-2.20875	-1.07013	CNAG_02693	Mitochondrial carrier protein
CNAG_02696	0	0	-2.88032	-1.37124	0	CNAG_02696	exocyst protein
CNAG_02697	0	2.72946	3.71006	3.58853	0	CNAG_02697	No Information
CNAG_02699	0	0	0	0.975301	0	CNAG_02699	No Information
CNAG_02700	0	0	-2.06427	0	0	CNAG_02700	Zinc finger, C2H2 type
CNAG_02701	2.25965	2.27965	2.08367	1.65312	1.22413	CNAG_02701	No Information
CNAG_02704	0	0	-0.976969	0	0	CNAG_02704	No Information
CNAG_02705	0	1.14244	0	0	0	CNAG_02705	No Information
CNAG_02710	0	-2.13334	-3.25624	-1.57343	0	CNAG_02710	TCP-1/cpn60 chaperonin family
CNAG_02712	-1.48928	0	0	0	-1.05909	CNAG_02712	cellular budsite selection; EKC/KEOPS complex; telomer maintenance; Bud32 protein kinase
CNAG_02713	0	-2.08817	0	-1.8582	0	CNAG_02713	No Information
CNAG_02714	0	0	0	-2.04244	0	CNAG_02714	EF-1 guanine nucleotide exchange domain
CNAG_02716	0	0	0	3.43136	2.414	CNAG_02716	No Information
CNAG_02717	0	0	0	1.95742	0	CNAG_02717	oxidation-reduction; aryl-alcohol dehydrogenase (NAD+) activity
CNAG_02720	-1.07535	0	1.81331	0	0	CNAG_02720	GTPase of unknown function
CNAG_02722	0	0	1.02299	2.30568	1.35637	CNAG_02722	aromatic compound metabolism; aldo-keto (NADP) reductase activity
CNAG_02725	0	-1.58108	-1.68112	0	0	CNAG_02725	Proteasome A-type and B-type
CNAG_02726	0	-1.30363	-1.66858	0	0	CNAG_02726	No Information
CNAG_02728	0	0	0	2.26224	0	CNAG_02728	Peroxin 13, N-terminal
CNAG_02730	0	0	0	0	0.980876	CNAG_02730	PX domain
CNAG_02735	0	3.89347	3.42563	2.56531	2.49854	CNAG_02735	No Information
CNAG_02736	0	0	-0.959197	-1.08473	0	CNAG_02736	TCP-1/cpn60 chaperonin family
CNAG_02738	0	0	1.94879	0	0	CNAG_02738	Ketopantoate reductase PanE/ApbA
CNAG_02740	0	3.05593	0	0	0	CNAG_02740	RNase P subunit p30
CNAG_02742	0	0	-1.14015	-1.04317	0	CNAG_02742	Dicer1
CNAG_02745	0	0	-1.45668	-0.981822	0	CNAG_02745	Dicer2, functions in RNAi
CNAG_02748	0	0	-1.23622	-1.04382	0	CNAG_02748	UDP-glucoase pyrophosporylase
CNAG_02750	0	3.18703	0	0	0	CNAG_02750	No Information
CNAG_02751	0	0	0	1.44276	1.33977	CNAG_02751	short chain dehydrogenase
CNAG_02754	0	0	0	-1.8327	-1.20932	CNAG_02754	Ribosomal protein L7Ae/L30e/S12e/Gadd45 family
CNAG_02756	0	0	-2.24736	-1.08533	-1.00233	CNAG_02756	Prenyltransferase and squalene oxidase repeat
CNAG_02757	0	0	0	1.53051	1.38643	CNAG_02757	No Information
CNAG_02759	0	0	0	0	-1.52215	CNAG_02759	No Information
CNAG_02761	0	-1.10897	-1.13698	-0.991565	0	CNAG_02761	inorganic phosphate transporter pho88
CNAG_02762	0	-1.12487	-1.54822	-1.33215	0	CNAG_02762	No Information
CNAG_02763	0	0	0	1.31786	0	CNAG_02763	tRNA synthetase B5 domain
CNAG_02767	0	1.31215	0	0	0	CNAG_02767	transcription initiation factor TFIIE alpha subunit
CNAG_02768	1.26913	0	0	1.24349	0.964648	CNAG_02768	Glutathione-dependent formaldehyde activating domain
CNAG_02771	0	0	2.42171	3.99144	2.43354	CNAG_02771	DNA supercoiling
CNAG_02772	0	0	-1.79953	0	0	CNAG_02772	Phosphoglycerate mutase family
CNAG_02773	0	0	2.61533	0	0	CNAG_02773	3'-5' exonuclease
CNAG_02774	0	0	-0.951673	0	0	CNAG_02774	No Information
CNAG_02775	0	0	0	-1.8892	0	CNAG_02775	No Information
CNAG_02777	-4.42902	-2.74624	0	4.898	4.71052	CNAG_02777	Sugar (and other) transporter
CNAG_02780	0	-1.16589	0	0	0	CNAG_02780	Kynureninase, required for the de novo biosynthesis of NAD from tryptophan via kynurenine; expression regulated by Hst1p
CNAG_02781	1.21606	0	0	0	-1.94769	CNAG_02781	Dihydrodipicolinate synthetase family
CNAG_02784	0	1.03527	0	0	0	CNAG_02784	Protein of unknown function (DUF890)
CNAG_02787	0	-1.5293	-1.66481	0	0	CNAG_02787	Dephospho-CoA kinase
CNAG_02789	0	-1.44329	0	0	0	CNAG_02789	Nitrogen permease regulator 2
CNAG_02794	0	0	-2.88503	0	0	CNAG_02794	Dihydroorotate dehydrogenase
CNAG_02795	0	0	0	1.33197	0	CNAG_02795	phosphoribosylglycinamide formyltransferase
CNAG_02796	0	0	1.13737	1.70537	0	CNAG_02796	phospho-2-dehydro-3-deoxyheptonate aldolase
CNAG_02797	0	-1.83979	-2.03081	-1.96052	0	CNAG_02797	No Information
CNAG_02800	-1.14072	-0.951229	-1.33301	-1.13579	0	CNAG_02800	No Information
CNAG_02806	0	1.16019	1.58208	1.26812	0	CNAG_02806	ion transport; divalent ion homeostasis; zinc ion transmembrane transporter activity
CNAG_02810	-1.14728	0	0	0	0	CNAG_02810	Pumilio-family RNA binding repeat
CNAG_02812	0	0	0	1.78729	0	CNAG_02812	Aspartate/ornithine carbamoyltransferase, carbamoyl-P binding domain
CNAG_02814	1.06205	0.98313	0	0	0	CNAG_02814	FAD dependent oxidoreductase; glyceral-3-phophate dehydrogenase
CNAG_02815	1.34369	1.51868	0.993066	0	0	CNAG_02815	FAD dependent oxidoreductase; glyceral-3-phophate dehydrogenase
CNAG_02817	0	-1.37373	-1.36431	0	0	CNAG_02817	rab/GTPase
CNAG_02818	0	-0.982576	-1.64381	-1.66991	-1.00577	CNAG_02818	glycine cleavage T-protein
CNAG_02819	0	-1.43422	0	0	0	CNAG_02819	No Information
CNAG_02820	0	1.06426	0	0	0	CNAG_02820	CAMK/CAMKL/LKB protein kinase
CNAG_02821	0	2.97723	0	0	0	CNAG_02821	No Information
CNAG_02823	0	0	-2.57287	-2.33465	0	CNAG_02823	DEAD/DEAH box helicase
CNAG_02824	0	3.04396	3.27997	0	0	CNAG_02824	Putative S-adenosyl-L-methionine-dependent methyltransferase
CNAG_02825	0	0	0	1.42581	0	CNAG_02825	argininosuccinate lyase
CNAG_02828	0	2.36987	0	0	0	CNAG_02828	No Information
CNAG_02829	0	0	0	-1.09113	0	CNAG_02829	PRMT5 arginine-N-methyltransferase
CNAG_02830	0	-1.14078	-2.70887	-2.18225	-1.25424	CNAG_02830	Ergosterol biosynthesis ERG4/ERG24 family
CNAG_02833	-1.56977	-2.56322	-1.38397	0	0	CNAG_02833	NADH-ubiquinone oxidoreductase B18 subunit (NDUFB7)
CNAG_02834	0	1.64713	0	0	0	CNAG_02834	UDP-glucose:sterol glucosyltransferase, conserved enzyme involved in synthesis of sterol glucoside membrane lipids; PH domain
CNAG_02838	-1.66485	1.1705	0	0	0	CNAG_02838	Ribosomal protein S17
CNAG_02840	0	1.52929	0	0	0	CNAG_02840	Pyridine nucleotide-disulphide oxidoreductase; similar to apoptosis inducing factor
CNAG_02841	0	0	0	1.19215	0.966628	CNAG_02841	C-22 sterol desaturase; Ergosteral biosynthesis; Cytochrome P450
CNAG_02842	0	0.949017	0	-1.76804	-1.13513	CNAG_02842	mitochondrial ribosomal protein subunit L17
CNAG_02843	0	0	0	0.950875	0	CNAG_02843	RNA recognition motif; aldo/keto reductase
CNAG_02844	-1.09688	0	0	0	0	CNAG_02844	Phospholipase D Active site motif
CNAG_02845	0	0	-1.90391	0	0	CNAG_02845	cDNA sequence
CNAG_02846	0	0	0	-1.13131	0	CNAG_02846	Protein of unknown function (DUF962)
CNAG_02848	0	3.14882	0	0	0	CNAG_02848	No Information
CNAG_02850	0	0	-1.17101	-3.11504	-2.99711	CNAG_02850	Glycosyl hydrolase family 71; 2 WSC domains
CNAG_02851	0	0	0	3.49223	0	CNAG_02851	Beta-eliminating lyase
CNAG_02853	0	2.10146	1.97419	1.27968	0.932146	CNAG_02853	PRPPAT; purine biosynthesis; amidophosphoribosyltransferase activity
CNAG_02854	0	0	-2.47382	-3.26447	-3.08864	CNAG_02854	AhpC/TSA family; thiol-specific antioxidant
CNAG_02856	0	0	0	1.10567	0.99394	CNAG_02856	Cation transport protein
CNAG_02857	1.06578	1.53966	0	0	0	CNAG_02857	Arrestin (or S-antigen), C-terminal domain
CNAG_02867	0	2.53857	1.54159	0	0	CNAG_02867	phosphoinositide phospholipase C
CNAG_02868	0	2.29367	1.97736	1.01825	0	CNAG_02868	Indoleamine 2,3-dioxygenase
CNAG_02874	0	0	1.12304	0	0	CNAG_02874	Zinc finger, RING/FYVE/PHD-type
CNAG_02875	0	3.52083	0	0	0	CNAG_02875	LAS domain; nuclear protein essential for cell morphogenesis and cell surface growth
CNAG_02879	-1.13698	0	-1.31147	-1.43454	-1.19777	CNAG_02879	No Information
CNAG_02880	-1.01648	0	0	-0.931925	0	CNAG_02880	Protein of unknown function (DUF933)
CNAG_02881	0	-1.24642	-2.28295	0	0	CNAG_02881	Cytidine and deoxycytidylate deaminase zinc-binding region
CNAG_02882	-1.12645	0	0	-1.82593	0	CNAG_02882	No Information
CNAG_02885	0	-1.51014	-2.62888	-2.46045	-1.74952	CNAG_02885	capsular associated protein
CNAG_02886	0	-2.00851	-2.79523	0	0	CNAG_02886	Proteasome A-type and B-type
CNAG_02889	0	0	-0.982976	0	0	CNAG_02889	No Information
CNAG_02891	0	-1.33235	-1.0908	0	0	CNAG_02891	Rhodanese-like domain
CNAG_02893	0	0	0	3.4077	0	CNAG_02893	Phenazine biosynthesis-like protein
CNAG_02894	0	0	0	-2.0507	0	CNAG_02894	No Information
CNAG_02896	0	0	-3.05947	-3.03131	-2.10689	CNAG_02896	Hydroxymethylglutaryl-coenzyme A synthase
CNAG_02898	0	0	-1.40215	0	0	CNAG_02898	RNA recognition motif. (a.k.a. RRM, RBD, or RNP domain)
CNAG_02901	0	0	-0.996969	0	0	CNAG_02901	mRNA processing; RNA binding; glycine rich protein; splicesomal complex
CNAG_02905	0	-1.64661	0	-1.2633	-1.15154	CNAG_02905	No Information
CNAG_02910	-1.0022	0	0	0	0	CNAG_02910	No Information
CNAG_02913	0	0	-1.15621	0	0	CNAG_02913	No Information
CNAG_02916	0	0	-1.15089	-1.08207	0	CNAG_02916	hydrogen-transporting ATP synthase
CNAG_02919	1.35834	1.0093	0	0	0	CNAG_02919	No Information
CNAG_02923	0	0	0	-1.8464	0	CNAG_02923	mitochondrial ribosomal protein subunit L38
CNAG_02924	1.14152	1.38827	2.70811	2.56887	1.3671	CNAG_02924	linker histone H1 and H5 family
CNAG_02925	0	0	0	0	-2.65612	CNAG_02925	short chain dehydrogenase
CNAG_02926	0	0	0	-1.02228	0	CNAG_02926	No Information
CNAG_02928	0	0	0	-1.91189	-0.941004	CNAG_02928	60s ribosomal protein l5-b
CNAG_02933	0	1.57923	1.77223	0.976177	0	CNAG_02933	NADPH-dependent quinone reductase
CNAG_02934	0	1.05942	1.43849	1.93062	1.59517	CNAG_02934	No Information
CNAG_02936	0	-1.17161	-1.2746	0	0	CNAG_02936	CCR4-Not complex component, Not1
CNAG_02939	0	0	-0.987552	0	0	CNAG_02939	No Information
CNAG_02941	0	0	0	0.987384	0	CNAG_02941	No Information
CNAG_02942	1.0657	0	0	1.2117	1.33359	CNAG_02942	lipid biosynthesis; response to stress
CNAG_02943	1.392	0	0	0	0	CNAG_02943	No Information
CNAG_02944	-2.23707	0	-2.64498	2.07991	2.36045	CNAG_02944	Histidine acid phosphatase
CNAG_02950	0.940984	0	0.994701	1.06952	0	CNAG_02950	Glutaredoxin
CNAG_02952	-2.09893	0	-2.81265	-1.26866	0	CNAG_02952	No Information
CNAG_02953	0	2.05791	1.47326	0	0	CNAG_02953	Rap/ran-GAP
CNAG_02958	0	0	0	-1.50875	0	CNAG_02958	iron ion transport; ferroxidase activity
CNAG_02959	-0.956377	-1.01615	0	-1.84225	0	CNAG_02959	Iron permease FTR1 family
CNAG_02960	0	1.2897	0	0	0	CNAG_02960	putative RNA exonuclease; similar to S. cerevisae Rex4p
CNAG_02961	0	0	-1.30655	-1.2828	0	CNAG_02961	No Information
CNAG_02962	0	0	0	0	1.08473	CNAG_02962	CMGC/DYRK/PRP4 protein kinase
CNAG_02963	0	0	0	-2.01062	0	CNAG_02963	cell division control protein 23
CNAG_02964	0	-1.0151	-1.26642	0	0	CNAG_02964	No Information
CNAG_02969	1.49422	0	0	0	0	CNAG_02969	thioesterase family protein
CNAG_02973	0	1.91265	2.70178	2.1036	0	CNAG_02973	tRNA-intron endonuclease
CNAG_02977	0	1.1913	1.49539	0	0	CNAG_02977	ABC transporter
CNAG_02978	0	-2.02681	0	1.32265	1.57976	CNAG_02978	No Information
CNAG_02980	0	-1.46121	0	0	0	CNAG_02980	Membrane dipeptidase (Peptidase family M19)
CNAG_02981	0	-0.968003	-1.37894	0	0	CNAG_02981	Histone deacetylase (HDAC) interacting
CNAG_02982	0	0	3.62561	0	0	CNAG_02982	U3 small nucleolar RNA-associated protein 13
CNAG_02983	0	0	-2.98268	-3.08325	0	CNAG_02983	No Information
CNAG_02985	0	0	3.81633	0	0	CNAG_02985	Family of unknown function (DUF572)
CNAG_02986	0	-2.18711	-1.95383	-1.28072	-1.10811	CNAG_02986	phosphoribosyl-ATP diphosphatase
CNAG_02987	0	0.990218	0	0	0	CNAG_02987	No Information
CNAG_02988	0	-2.02926	-1.98448	-1.01014	0	CNAG_02988	Acetyltransferase (GNAT) family
CNAG_02990	0	0.936611	2.72872	3.13268	2.09308	CNAG_02990	No Information
CNAG_02991	0	0	-1.29569	-1.1991	0	CNAG_02991	cofilin
CNAG_02992	0	0	0	0	-1.33165	CNAG_02992	actin cross-linking
CNAG_02995	0.967008	0	0	0	0	CNAG_02995	RNA recognition motif. (a.k.a. RRM, RBD, or RNP domain)
CNAG_02997	0	0	0	-2.02674	-1.81944	CNAG_02997	No Information
CNAG_02999	0	0	0	2.2127	1.8505	CNAG_02999	No Information
CNAG_03000	0	0	0	-1.95028	-1.00093	CNAG_03000	Ribosomal protein S19e
CNAG_03001	0	0	3.09319	0	0	CNAG_03001	RNA recognition motif. (a.k.a. RRM, RBD, or RNP domain)
CNAG_03003	-1.71523	0	-1.32608	0	0	CNAG_03003	SNF5 / SMARCB1 / INI1
CNAG_03004	-0.951558	-2.40641	-1.92133	0	0	CNAG_03004	Lumazine binding domain
CNAG_03007	0	0	-1.18146	-1.2722	-1.00745	CNAG_03007	No Information
CNAG_03013	0	0.993499	0	0	0	CNAG_03013	conjugation with cellular fusion; oligopeptide transporter activity
CNAG_03015	0	0	0	-1.78404	-1.08882	CNAG_03015	Ribosomal protein L37e
CNAG_03016	0	0	1.44311	1.1415	0	CNAG_03016	DnaJ domain
CNAG_03019	0	0	0	1.09368	0	CNAG_03019	Medium chain fatty acyl-CoA synthetase
CNAG_03020	0	0	0	1.09808	0	CNAG_03020	No Information
CNAG_03021	0	0	1.53541	0	0	CNAG_03021	No Information
CNAG_03023	0	0	0	0	-2.15603	CNAG_03023	mediator of replication checkpoint protein 1
CNAG_03024	0	0	-1.82334	0	0	CNAG_03024	AGC-group protein kinase
CNAG_03025	0	-2.64021	-3.25733	0	0	CNAG_03025	ATP synthase subunit D
CNAG_03026	0	0	-3.00415	0	0	CNAG_03026	N-acetylglucosaminylphosphatidylinositol deacetylase
CNAG_03039	1.65574	0	0	1.17802	0	CNAG_03039	SNARE binding protein
CNAG_03045	0.937967	0	0	0	0	CNAG_03045	No Information
CNAG_03047	0	0	0	0	-2.57615	CNAG_03047	Domain of unknown function
CNAG_03048	0	0	-2.4855	-2.48585	-1.76463	CNAG_03048	No Information
CNAG_03050	0	0	0	1.56853	0	CNAG_03050	No Information
CNAG_03053	0	0	0	-1.09583	0	CNAG_03053	Ribosomal protein L23
CNAG_03055	0	2.04105	1.48041	0	0	CNAG_03055	No Information
CNAG_03058	0	0	0	1.87051	1.27306	CNAG_03058	Hmp1 protein; similar to beta-catenins
CNAG_03060	0	1.14728	0	2.90495	2.3877	CNAG_03060	Major Facilitator Superfamily
CNAG_03061	0	1.8357	2.86291	2.03529	0	CNAG_03061	Major Facilitator Superfamily
CNAG_03064	0	0	3.67358	0	0	CNAG_03064	No Information
CNAG_03068	0	-1.26062	-1.25967	0	0	CNAG_03068	SAM-depdendent methyl transferase
CNAG_03069	1.18651	0	0	0	0	CNAG_03069	Adenosine 5'-monophosphoramidase; similar to Hint
CNAG_03070	0	0	-2.05744	0	0	CNAG_03070	histone lysine N-methyltransferase
CNAG_03072	0	0	-1.2968	-1.06897	0	CNAG_03072	phosphopyruvate hydratase (enolase)
CNAG_03073	0	1.32804	0	1.52879	0	CNAG_03073	No Information
CNAG_03080	0	0	0	-1.16103	-1.08088	CNAG_03080	GNS1/SUR4 family
CNAG_03084	0	1.13902	0	1.94639	2.38441	CNAG_03084	Endoribonuclease L-PSP
CNAG_03096	0	0	-1.33999	-1.3843	-1.09421	CNAG_03096	UDP-galactose 4-epimerase; deletion has defective GXMGal production and increased capsule size
CNAG_03098	-0.961521	0	0	0	0	CNAG_03098	Pam16
CNAG_03109	0	0	-1.02871	0	0	CNAG_03109	Ubiquitin carboxyl-terminal hydrolase
CNAG_03113	1.15239	0	0	1.46644	1.03916	CNAG_03113	trehalose synthase
CNAG_03114	1.08911	1.37664	0	1.50457	1.16639	CNAG_03114	No Information
CNAG_03115	0	0	-1.91275	-2.08758	-1.27175	CNAG_03115	Fungal Zn(2)-Cys(6) binuclear cluster domain
CNAG_03124	0	1.40264	0.987	0	0	CNAG_03124	WD domain, G-beta repeat
CNAG_03127	0	0	0	-1.23135	0	CNAG_03127	Ribosomal protein S12
CNAG_03128	0	0	0	0	1.10534	CNAG_03128	Gamma-glutamyltranspeptidase
CNAG_03129	0	1.65195	0	0	0	CNAG_03129	Zinc finger, C2H2 type
CNAG_03134	2.27159	0	0	-3.38288	-3.96297	CNAG_03134	3-hydroxyacyl-CoA dehydrogenase, NAD binding domain
CNAG_03135	0	-3.26189	-2.86648	0	0	CNAG_03135	Protein of unknown function (DUF803)
CNAG_03140	-0.928907	0	0	-1.02835	0	CNAG_03140	Sugar (and other) transporter
CNAG_03144	0	0	1.85636	0.971958	0	CNAG_03144	Peptide methionine sulfoxide reductase
CNAG_03150	0	0	1.62273	0	0	CNAG_03150	Mitochondrial carrier protein
CNAG_03154	0.981527	1.94475	1.81385	0	0	CNAG_03154	No Information
CNAG_03155	0	0	-2.56134	0	0	CNAG_03155	clathrin coat assembly; protein transport; phosphatidylinositol binding
CNAG_03159	-0.928118	0	0	0	0	CNAG_03159	Ankyrin repeat
CNAG_03160	0	0	0	1.2688	1.02761	CNAG_03160	DNA repair metallo-beta-lactamase
CNAG_03161	0	0	2.51907	0	0	CNAG_03161	No Information
CNAG_03162	0	0.992649	1.92444	1.81709	1.27515	CNAG_03162	Uncharacterised protein family UPF0005
CNAG_03165	-1.2536	0	0	-1.25022	-1.17904	CNAG_03165	No Information
CNAG_03167	0	0	0	0	-2.32588	CNAG_03167	CAMK/CAMKL/CHK1 protein kinase
CNAG_03168	0	0	0	0	1.72846	CNAG_03168	FAD binding domain
CNAG_03169	-1.09492	0	0	0	0	CNAG_03169	RTA1 like protein
CNAG_03172	0	2.02347	4.59515	3.49337	0	CNAG_03172	No Information
CNAG_03176	0	0	0.978579	0	0	CNAG_03176	Endoplasmic Reticulum Oxidoreductin 1 (ERO1)
CNAG_03182	1.03472	0	1.38413	1.62368	0	CNAG_03182	No Information
CNAG_03183	-1.15573	0	0	0	0	CNAG_03183	Fungal specific transcription factor domain
CNAG_03185	0	0	-3.13611	-1.10677	0	CNAG_03185	NADPH-dependent FMN reductase
CNAG_03187	1.04744	0.969323	0	0	0	CNAG_03187	Flavin containing amine oxidoreductase
CNAG_03188	0	0	1.1781	0	0	CNAG_03188	histone-lysine N-methyltransferase
CNAG_03190	0	-1.01551	0	0	0	CNAG_03190	Endonuclease/Exonuclease/phosphatase family
CNAG_03192	0	1.76448	1.7259	0	0	CNAG_03192	No Information
CNAG_03195	1.14175	0.933598	0	0	0	CNAG_03195	No Information
CNAG_03196	0	0	0	-1.5616	0	CNAG_03196	Phosphoribosyl transferase domain
CNAG_03198	0	0	0	-1.78525	0	CNAG_03198	Ribosomal protein S8e
CNAG_03199	1.23801	1.20902	2.06028	2.8726	0	CNAG_03199	FAD dependent oxidoreductase superfamily
CNAG_03203	0	0	0	-1.02317	-0.979336	CNAG_03203	DNA polymerase epsilon p12 subunit
CNAG_03205	0	2.26065	1.54192	0	0	CNAG_03205	ATP-dependent RNA helicase ROK1
CNAG_03211	0	3.04576	0	0	0	CNAG_03211	No Information
CNAG_03213	0	0	0	0	0.931626	CNAG_03213	DNA mismatch repair; UV-endonuclease UVE-1
CNAG_03215	0	0	1.6001	0	0	CNAG_03215	Major Facilitator Superfamily
CNAG_03217	0	0	0	0	1.92065	CNAG_03217	No Information
CNAG_03220	0	1.12251	1.65532	0	0	CNAG_03220	No Information
CNAG_03221	0	0	0	-1.75561	-0.934252	CNAG_03221	Ribosomal L29e protein family
CNAG_03223	0	0	0	0	-1.10351	CNAG_03223	No Information
CNAG_03226	-1.34793	0	2.5133	0	2.42963	CNAG_03226	No Information
CNAG_03230	0	1.0792	1.85478	2.1005	0.994541	CNAG_03230	Similar to S. cerevisiae MOH1p; Yippee putative Zn binding domain
CNAG_03231	0	0	3.08865	0	0	CNAG_03231	No Information
CNAG_03232	1.09529	0	0	0.953334	0.931125	CNAG_03232	Lactamase_B
CNAG_03237	0	0	0	-2.68288	-3.7388	CNAG_03237	No Information
CNAG_03238	-1.28067	-2.9354	-4.7655	-2.48025	0	CNAG_03238	Dioxygenase
CNAG_03240	0	0	-1.29768	0	0	CNAG_03240	Alpha-1,2-mannosidase involved in ER quality control
CNAG_03246	-1.42953	0	1.19335	0	0	CNAG_03246	RNA 3'-terminal phosphate cyclase
CNAG_03248	0	-1.27283	-1.45897	0	0	CNAG_03248	RhoGAP domain
CNAG_03250	0	0	0	1.85302	1.00572	CNAG_03250	Similar to S. cerevisiae VTC1p; subunit of vacuolar transporter chaperone complex
CNAG_03251	0	-1.69396	-2.24106	-1.22984	0	CNAG_03251	ADP-ribosylation factor family
CNAG_03258	0	0	-2.21228	0	0	CNAG_03258	AGC-group protein kinase
CNAG_03261	0	0	0	-1.39711	-0.951955	CNAG_03261	zinc finger protein 207
CNAG_03262	0	0	-0.94059	0	0	CNAG_03262	inositol-1(or 4)-monophosphatase
CNAG_03263	0	0	0	-1.38918	-0.986484	CNAG_03263	Elongation factor Tu GTP binding domain
CNAG_03265	0	0	0	0	-2.88544	CNAG_03265	No Information
CNAG_03266	0	0	-3.80742	-2.73852	-1.65594	CNAG_03266	lactate/malate dehydrogenase, NAD binding domain
CNAG_03267	0	0	-2.4173	0	0	CNAG_03267	Domain of unknown function (DUF382)
CNAG_03268	0	0	0	1.0436	0	CNAG_03268	response to stress; proteolipid membrane potential modulator
CNAG_03270	0	0	0	-0.966068	0	CNAG_03270	adenylosuccinate lyase
CNAG_03272	0	0	0	0	-1.62316	CNAG_03272	short chain dehydrogenase
CNAG_03274	0	-1.55719	0	0	0	CNAG_03274	S-adenosylmethionine transporter
CNAG_03283	0	0	0	-1.63126	0	CNAG_03283	60S ribosomal protein L24
CNAG_03284	0	4.50136	0	0	0	CNAG_03284	Domain of unknown function (DUF947)
CNAG_03286	0	-2.31327	0	0	0	CNAG_03286	emp24/gp25L/p24 family/GOLD
CNAG_03287	0	-1.517	0	0	0	CNAG_03287	Vesicle transport v-SNARE protein
CNAG_03291	-1.03047	0	0	0	0	CNAG_03291	GRASP (Golgi reassembly and stacking protein) involved in polysaccharide secretion and virulence
CNAG_03293	0	1.99013	1.20617	0	0	CNAG_03293	No Information
CNAG_03295	-1.15542	0	0	-2.09305	0	CNAG_03295	CBM_21 domain; putative phosphatase
CNAG_03297	0	0	-1.25125	-1.17532	-0.953	CNAG_03297	Msi1-like protein; 4 WD40 domains; pleiotropic roles in regulating production of the antioxidant melanin, sexual differentiation, and diverse stress response
CNAG_03298	0	-1.17517	-1.34755	-1.22691	0	CNAG_03298	No Information
CNAG_03299	0	0	-3.89608	-1.09615	0	CNAG_03299	Domain of unknown function (DUF1606)
CNAG_03301	0	1.12154	0	0	0	CNAG_03301	Tim10/DDP family zinc finger
CNAG_03302	0	0	3.06909	0	0	CNAG_03302	Low temperature viability protein
CNAG_03308	0	0	0	-1.08696	-1.69243	CNAG_03308	Putative Ig domain
CNAG_03309	0	0	0.967138	0	0	CNAG_03309	pre-mRNA-splicing factor CWC21
CNAG_03311	0	1.31407	1.47823	0	0	CNAG_03311	Hydroxymethylglutaryl-coenzyme A synthase
CNAG_03315	0	-1.38159	-1.51061	0	0	CNAG_03315	Ras family
CNAG_03316	1.51341	-0.944493	-3.15436	-2.68014	-2.31132	CNAG_03316	RHO protein GDP dissociation inhibitor
CNAG_03317	0	-1.24779	0	0	0	CNAG_03317	clathrin assembly protein AP47
CNAG_03319	0	-1.03771	-2.46759	0	0	CNAG_03319	phospholipid binding protein
CNAG_03320	0	0	-1.4776	0	0	CNAG_03320	mannose-1-phosphate guanylyltransferase
CNAG_03322	0	-1.13958	-1.81458	-1.68527	-1.25282	CNAG_03322	UDP-glucose dehydrogenase; NAD dependent epimerase/dehydratase family; deletion has capsule with no xylose
CNAG_03323	0	-1.10223	-1.89925	-2.56531	-2.10577	CNAG_03323	No Information
CNAG_03325	0	-1.15728	-1.45914	-1.25213	0	CNAG_03325	ChAPs family protein
CNAG_03326	0	0	0	0	-3.83461	CNAG_03326	chitin synthetase 2
CNAG_03328	1.67446	0	0	0	0	CNAG_03328	No Information
CNAG_03329	0	-2.44707	0	-1.15457	-2.35597	CNAG_03329	PHD-finger
CNAG_03333	1.06391	1.87702	2.63931	2.41101	0	CNAG_03333	No Information
CNAG_03342	-0.927092	0	0	-1.26499	-1.05434	CNAG_03342	tRNA (guanine-N7-)-methyltransferase
CNAG_03344	0	1.43036	0	0	0	CNAG_03344	No Information
CNAG_03345	1.34377	0	0	0	0	CNAG_03345	RNB-like protein
CNAG_03347	0	0	1.52459	1.12903	0	CNAG_03347	ATPase family associated with various cellular activities (AAA)
CNAG_03348	0	0	-1.91495	0	0	CNAG_03348	MYND finger
CNAG_03353	-1.0183	0	0	0	0	CNAG_03353	Ribosomal protein S9/S16
CNAG_03354	0	0	0.927326	0	0	CNAG_03354	No Information
CNAG_03355	0	1.25309	0	0	0	CNAG_03355	Histidine kinase-, DNA gyrase B-, and HSP90-like ATPase
CNAG_03357	0	0	0	0	-1.01511	CNAG_03357	No Information
CNAG_03358	-0.974013	-1.63919	-2.57171	-1.68871	0	CNAG_03358	phosphoglycerate kinase
CNAG_03360	0	-1.10598	-1.15234	-1.13887	0	CNAG_03360	No Information
CNAG_03363	-1.93049	0	2.54243	2.22627	3.10449	CNAG_03363	Similar to S. cerevisiae UPS1p; mitochondrial intermembrane space protein; regulates cardiolipin levels
CNAG_03364	0	-1.37884	0	0	0	CNAG_03364	No Information
CNAG_03368	0	0	-1.11624	-1.59571	-1.20622	CNAG_03368	microtubule Associated protein
CNAG_03370	0	-1.17453	-2.4263	0	0	CNAG_03370	neuronal calcium sensor 1
CNAG_03373	0	-1.24014	-1.42397	0	-1.13944	CNAG_03373	No Information
CNAG_03374	0	-2.2063	-2.38524	-2.40759	-3.05212	CNAG_03374	DNA replication complex GINS protein PSF1
CNAG_03375	0	0	-1.53835	-1.85021	-1.46978	CNAG_03375	Alpha subunit of succinyl-CoA ligase,
CNAG_03377	0	1.4788	0	0	0	CNAG_03377	No Information
CNAG_03384	0	0	2.00326	0	0	CNAG_03384	No Information
CNAG_03385	1.09496	0	0	-1.35004	-2.30183	CNAG_03385	g1/s-specific cyclin pcl1
CNAG_03386	0	-2.8946	0	2.56831	0	CNAG_03386	Mitochondrial carrier protein
CNAG_03389	-1.24443	0	-1.57092	-1.94892	0	CNAG_03389	Taurine catabolism dioxygenase TauD, TfdA family
CNAG_03390	-2.37959	0	0	0	0	CNAG_03390	ATPase family associated with various cellular activities (AAA)
CNAG_03391	0	0	-2.25291	-2.2159	0	CNAG_03391	She9 / Mdm33 family
CNAG_03395	-1.15151	0	2.29661	2.16846	2.30663	CNAG_03395	NifU-like domain
CNAG_03397	0	0	0	-1.15897	-1.70783	CNAG_03397	No Information
CNAG_03401	-1.11873	-1.65857	-2.79617	-0.930185	0	CNAG_03401	GATA zinc finger
CNAG_03405	0	0	0	-1.78561	-2.53642	CNAG_03405	No Information
CNAG_03408	1.83753	0	0	0	0.926995	CNAG_03408	No Information
CNAG_03410	0	0	-1.01794	0	0	CNAG_03410	oxidation-reduction; putative benzil reductase; oxidoreductase activity
CNAG_03413	1.01918	0	0	0	0	CNAG_03413	alginate lyase
CNAG_03415	0	4.53709	4.77561	4.69513	0	CNAG_03415	No Information
CNAG_03418	0	0	-1.14396	0	0	CNAG_03418	Importin-beta N-terminal domain
CNAG_03421	0	1.37797	0	0	0	CNAG_03421	No Information
CNAG_03424	0	-1.14092	-1.27247	0	-0.976954	CNAG_03424	Microsomal signal peptidase 25 kDa subunit (SPC25)
CNAG_03426	0	0	0.928336	0	0	CNAG_03426	GDP-mannose transporter
CNAG_03431	0	0	1.34631	0	0	CNAG_03431	Fungal specific transcription factor domain
CNAG_03435	0	0	0	-1.06171	0	CNAG_03435	Ribosomal protein L7Ae/L30e/S12e/Gadd45 family
CNAG_03436	0	0	0	3.7479	0	CNAG_03436	Aminotransferase class I and II
CNAG_03441	0	0	0	-2.78917	0	CNAG_03441	No Information
CNAG_03448	0	1.00385	2.12351	0	0	CNAG_03448	eukaryotic initiation factor
CNAG_03449	0.929951	2.22782	2.73707	2.82808	1.74519	CNAG_03449	XPA protein C-terminus
CNAG_03455	0	1.32793	2.54867	0	2.05816	CNAG_03455	No Information
CNAG_03456	0	0	0	-2.56627	0	CNAG_03456	RWD domain
CNAG_03457	0	0	1.12835	0	0	CNAG_03457	arginine-tRNA ligase
CNAG_03458	0	0	-2.53931	-2.39633	0	CNAG_03458	'chromo' (CHRromatin Organisation MOdifier) domain
CNAG_03459	0	-1.29526	-1.67125	-1.3827	0	CNAG_03459	TCP-1/cpn60 chaperonin family
CNAG_03463	1.18393	0	-1.19785	0	0	CNAG_03463	regulation cell-surface signaling receptors; endocytosis; eiosome
CNAG_03465	0	0	0	-1.67108	-2.19244	CNAG_03465	laccase 1; melanin synthesis
CNAG_03473	-2.62713	-2.62753	0	-1.14956	0	CNAG_03473	lipoate-protein ligase B
CNAG_03480	0	0	-1.1642	0	0	CNAG_03480	NAD dependent epimerase/dehydratase family
CNAG_03481	0	2.64426	1.82398	0	0	CNAG_03481	No Information
CNAG_03482	0	1.53741	1.76544	0	0	CNAG_03482	AhpC/TSA family
CNAG_03483	-1.3908	-1.0855	-1.02123	0	0	CNAG_03483	CHD5-like protein
CNAG_03485	0	0	1.04145	1.15381	0	CNAG_03485	Major Facilitator Superfamily
CNAG_03486	0	0	-1.62517	-0.932056	0	CNAG_03486	Cyclophilin type peptidyl-prolyl cis-trans isomerase/CLD
CNAG_03487	0	0	0	0	-0.941403	CNAG_03487	DNAJ domain-containing protein
CNAG_03492	1.00197	0	1.75199	2.49106	2.0653	CNAG_03492	No Information
CNAG_03493	0	0	3.62573	0	1.75755	CNAG_03493	No Information
CNAG_03494	0	0	-2.67455	0	0	CNAG_03494	SAP domain
CNAG_03495	1.78446	1.61835	0	1.69886	1.14157	CNAG_03495	WW domain
CNAG_03497	0	0	-3.39902	-1.0465	0	CNAG_03497	Transport protein particle (TRAPP) component, Bet3
CNAG_03498	0	-1.21627	0	-1.37927	0	CNAG_03498	Ferric reductase like transmembrane component
CNAG_03503	0	0	1.56932	0	0	CNAG_03503	ABC transporter
CNAG_03507	0	-1.05209	0	0	0	CNAG_03507	mitochondrial processing peptidase beta subunit
CNAG_03508	0	-1.32886	-1.52606	0	0	CNAG_03508	vesicle-mediated transport-related protein [Cryptococcus neoformans var. neoformans JEC21] [3- 243] (Score =)
CNAG_03509	0	-1.2067	-4.19229	-2.84846	-1.40002	CNAG_03509	Dihydrolipoamide dehydrogenase (E3)-binding protein (E3BP) of the mitochondrial pyruvate dehydrogenase (PDH) complex
CNAG_03510	0	0	0	-1.90892	-1.0234	CNAG_03510	Ribosomal protein L36e
CNAG_03511	0	0	0	0	1.7975	CNAG_03511	No Information
CNAG_03516	1.13481	0	0.958907	0	0	CNAG_03516	No Information
CNAG_03517	0.999924	1.02538	1.58795	1.52159	1.00801	CNAG_03517	Pyridine nucleotide-disulphide oxidoreductase
CNAG_03519	0	0	3.02432	3.27974	2.7816	CNAG_03519	3-octaprenyl-4-hydroxybenzoate carboxy-lyase
CNAG_03520	0	-0.934444	0	0	0	CNAG_03520	No Information
CNAG_03521	0	2.38483	1.49465	0	0	CNAG_03521	Transcription factor S-II (TFIIS)
CNAG_03525	0	0.92872	1.09395	1.55058	1.39284	CNAG_03525	Neutral trehalase, degrades trehalose; stress tolerance
CNAG_03529	0.926421	0	1.54394	1.69994	1.13666	CNAG_03529	No Information
CNAG_03530	0	0	1.08701	1.11553	0	CNAG_03530	No Information
CNAG_03534	0	0	-2.63727	-2.73718	-1.86215	CNAG_03534	No Information
CNAG_03542	0	0	0	-2.17383	-1.48668	CNAG_03542	Arginase family
CNAG_03543	0	0	1.26337	1.16032	0	CNAG_03543	Zinc finger, C3HC4 type (RING finger)
CNAG_03544	0	-1.25607	0	0	0	CNAG_03544	No Information
CNAG_03554	0	-1.11364	-2.44639	-1.23942	0	CNAG_03554	Coatomer WD associated region
CNAG_03558	0	0	1.72575	1.8198	1.56052	CNAG_03558	No Information
CNAG_03563	1.32984	0	0	1.37037	1.20382	CNAG_03563	tRNA synthetases class II (D, K and N)
CNAG_03565	0	1.47938	1.31652	1.73884	1.52788	CNAG_03565	E1-E2 ATPase
CNAG_03566	0	-2.19359	0	0	0	CNAG_03566	No Information
CNAG_03567	-1.88559	0	-2.87516	0	0	CNAG_03567	Protein kinase domain
CNAG_03577	0	0	0	-1.68428	-1.13088	CNAG_03577	Ribosomal protein L10
CNAG_03578	-2.95884	0	0	0	0	CNAG_03578	No Information
CNAG_03582	0	0	-0.982745	0	0	CNAG_03582	BRO1-like domain
CNAG_03585	0	-1.74495	0	0	0	CNAG_03585	Transcription factor; JmjC domain-containing protein 4; phosphatidylserine receptor
CNAG_03588	0	0	1.05545	1.82575	0	CNAG_03588	AMP-binding enzyme
CNAG_03589	0	0	1.71056	1.3476	1.19647	CNAG_03589	2Fe-2S iron-sulfur cluster binding domain
CNAG_03591	0	0	-3.43382	0	0	CNAG_03591	GDP dissociation inhibitor
CNAG_03592	0	-1.42433	-3.92668	-2.47285	-1.36815	CNAG_03592	phosphomethylpyrimidine kinase
CNAG_03594_1	1.27843	1.90979	2.37445	0	0	CNAG_03594	No Information
CNAG_03595	0	1.33553	0	0.960785	0	CNAG_03595	Domain of unknown function DUF221
CNAG_03596	0	0	0.949091	0	0	CNAG_03596	Dihydrolipoyl transsuccinylase, component of the mitochondrial alpha-ketoglutarate dehydrogenase complex,
CNAG_03602	0	2.8591	2.33484	0	0	CNAG_03602	NUC189 domain
CNAG_03603	0	1.98603	1.20022	0	0	CNAG_03603	ATP-dependent RNA helicase HAS1
CNAG_03606	0	0	0	-1.44473	0	CNAG_03606	EF Tu/GTP binding protein
CNAG_03617	0	0	1.35098	0	0	CNAG_03617	Essential for dikaryotic filament formation; simliar to Clamp protein in U. maydis
CNAG_03618	0	0.962729	0	0	-1.15673	CNAG_03618	NADPH-dependent quinone reductase
CNAG_03622	0	0	0	0	-1.34175	CNAG_03622	cell polarity protein mor2; part of RAM signaling pathway; deletions are hyperpolarized
CNAG_03624	-1.22981	0	0	0	0	CNAG_03624	Pescadillo N-terminus
CNAG_03626	0	0	-2.22394	-2.46638	0	CNAG_03626	actin filament polymerization; actin cross-linking
CNAG_03627	0	0	-1.08022	0	0	CNAG_03627	cyclophilin A; with CPA2, role in cell growth, mating, virulence and CsA toxicity; mutants are inviable at 39 degrees C and have attenuated virulence
CNAG_03629	-1.18819	-0.941998	0	0	1.33266	CNAG_03629	Molybdopterin oxidoreductase
CNAG_03634	0	1.63983	0	0	0	CNAG_03634	A49-like RNA polymerase I associated factor
CNAG_03638	0	0	0	1.28292	0	CNAG_03638	Heterokaryon incompatibility protein Het-C
CNAG_03640	-1.02924	0	0	0	0	CNAG_03640	No Information
CNAG_03642	0	0.957774	1.37299	0	0	CNAG_03642	No Information
CNAG_03645	-1.42435	2.6552	2.9049	2.12804	1.60404	CNAG_03645	WD domain, G-beta repeat
CNAG_03648	0	0	-1.7995	0	0	CNAG_03648	UDP-glucose:Glycoprotein Glucosyltransferase
CNAG_03650	0	1.69057	0	0	0	CNAG_03650	No Information
CNAG_03654	0	0	0	3.00934	0	CNAG_03654	DEAD/DEAH box helicase
CNAG_03655	0	0	0	0	-2.47997	CNAG_03655	mitochondrial fission; nuclear migration; dynein and cytoplasmic microtuble interactions
CNAG_03660	0	-2.57682	-2.90664	-2.21953	-1.15434	CNAG_03660	Biotin/lipoate A/B protein ligase family
CNAG_03661	0	-2.63109	0	0	0	CNAG_03661	No Information
CNAG_03662	0	0	0	-1.53447	0	CNAG_03662	No Information
CNAG_03663	-2.49933	-1.92491	0	1.21281	1.74021	CNAG_03663	FMN-dependent dehydrogenase
CNAG_03664	0	-2.18769	0	0	0	CNAG_03664	High-affinity nickel-transport protein
CNAG_03665	0	-2.38048	0	0	0	CNAG_03665	pre-mRNA splicing factor
CNAG_03666	0	0	0	2.97871	3.32152	CNAG_03666	Acyl-CoA dehydrogenase; Cytochrome b5-like Heme/Steroid binding domain
CNAG_03667	0	0	1.15658	1.75008	1.3549	CNAG_03667	No Information
CNAG_03669	0	1.34255	1.71861	1.88463	0.947237	CNAG_03669	No Information
CNAG_03673	-1.54068	0	0	0	0	CNAG_03673	serine/threonine-protein phosphatase PP-Z
CNAG_03674	0	0	1.66037	1.63125	0.988527	CNAG_03674	alpha-ketoglutarate dehydrogenase complex; TCA cycle
CNAG_03675	0	0	2.4118	0	0	CNAG_03675	Armadillo-like helical
CNAG_03677	0	0	-1.23126	0	0	CNAG_03677	No Information
CNAG_03679	0	0.956554	0	0	0	CNAG_03679	Acylphosphatase
CNAG_03680	0	0	0	2.74732	0	CNAG_03680	GDP/GTP exchange factor (GEF) for Rho1p
CNAG_03682	0	0	-1.58845	-1.37294	-0.982225	CNAG_03682	FKBP-type peptidyl-prolyl cis-trans isomerase
CNAG_03683	0	-1.69882	0	-2.10764	0	CNAG_03683	short chain dehydrogenase
CNAG_03688	0	0	0	1.3682	0	CNAG_03688	No Information
CNAG_03689	0	-0.946616	0	1.21952	0	CNAG_03689	zf-C3HC4 type zinc finger
CNAG_03692	0.952933	0	0	1.46284	1.09176	CNAG_03692	Protein of unknown function (DUF1295)
CNAG_03698	-1.97603	0	0	0	0	CNAG_03698	zinc finger protein Mlo2
CNAG_03705	0.964829	0	0	0	0	CNAG_03705	No Information
CNAG_03708	0	-1.54181	-1.2745	0	0	CNAG_03708	No Information
CNAG_03710	0	1.24257	1.09448	0.939168	0	CNAG_03710	Fungal Zn(2)-Cys(6) binuclear cluster domain
CNAG_03713	0	3.26724	5.6956	3.67872	0	CNAG_03713	efflux protein EncT
CNAG_03714	0	0	-2.01261	0	-2.04098	CNAG_03714	microtubule motor protein
CNAG_03715	0	-1.4757	-2.19717	-2.23647	-2.72076	CNAG_03715	No Information
CNAG_03716	-1.45878	-2.09313	-1.96015	-1.81161	-1.11972	CNAG_03716	rare lipoprotein A-like double-psi beta-barrel domain, same clan as Barwin-like protein domain
CNAG_03717	0	0	0	-0.939387	-1.03185	CNAG_03717	No Information
CNAG_03718	0	1.61568	2.47589	2.18335	1.81132	CNAG_03718	Peptidase family M3
CNAG_03721	0	-1.48413	-1.10843	0	0	CNAG_03721	SAC3/GANP/Nin1/mts3/eIF-3 p25 family
CNAG_03724	-1.1748	0	4.2144	0	0	CNAG_03724	NOL1/NOP2/sun family
CNAG_03725	0	0	-1.40605	0	0	CNAG_03725	RmlD substrate binding domain
CNAG_03726	0	0	0.933686	1.59567	0	CNAG_03726	No Information
CNAG_03727	0	0	0	1.42146	1.11494	CNAG_03727	PH domain
CNAG_03728	0	0	-2.39711	0	0	CNAG_03728	No Information
CNAG_03730	0	0.985513	0	0	0	CNAG_03730	DNA-directed RNA polymerase II kda polypeptide
CNAG_03735	0	-1.31253	-1.37864	-1.15788	0	CNAG_03735	putative capsular related protein; glycosyl transferase family 90 domain; Involved in addition of beta-1,3-linked xylose to capsule
CNAG_03739	0	0	0	-1.11829	0	CNAG_03739	Ribosomal L10
CNAG_03743	0	0	0	1.59979	0	CNAG_03743	No Information
CNAG_03746	1.77844	0	0	0	-1.70041	CNAG_03746	No Information
CNAG_03747	0	0	0	-1.99104	-1.1009	CNAG_03747	60S ribosomal protein L27a
CNAG_03748	0	0	-1.73092	-1.56863	0	CNAG_03748	60S ribosomal protein L19
CNAG_03753	0	-3.35316	-3.80973	-3.89132	-1.62532	CNAG_03753	dolichol-P-mannose synthesis
CNAG_03756	0	0	-1.03936	0	0	CNAG_03756	No Information
CNAG_03762	-1.17576	0	1.68079	1.19975	0	CNAG_03762	FtsJ-like methyltransferase
CNAG_03764	0	1.31801	1.54807	0	0	CNAG_03764	PQ loop repeat
CNAG_03766	0	0	0.974157	0	0	CNAG_03766	Ankyrin repeat
CNAG_03767	0	-2.17211	0	-2.45063	-2.39475	CNAG_03767	mitotic sister chromatid segregation; DNA secondary structure binding; cohesin complex
CNAG_03768	0	0	1.06058	0	0	CNAG_03768	Fungal Zn(2)-Cys(6) binuclear cluster domain
CNAG_03770	0	0	-1.45028	0	0	CNAG_03770	No Information
CNAG_03771	1.40721	1.19868	0	0	0	CNAG_03771	DNA binding protein Ncp1
CNAG_03772	0	2.0266	0	0	2.75053	CNAG_03772	Sugar (and other) transporter
CNAG_03775	0	0	1.06733	1.57001	1.37762	CNAG_03775	Golgi to plasma membrane transport-related protein; cell wall chitin catabolism
CNAG_03779	-1.0833	0	0	-1.23566	0	CNAG_03779	Ribosomal protein L4/L1 family
CNAG_03787	0	0	-0.965291	-1.99946	-2.1271	CNAG_03787	Tubulin/FtsZ family, GTPase domain
CNAG_03789	0	0	0.936566	0	0	CNAG_03789	ribosomal large subunit biogenesis; ribosomal protein L10
CNAG_03791	0	0	-1.10865	0	0	CNAG_03791	other/CAMKK protein kinase
CNAG_03794	1.02974	1.05872	0	0	0	CNAG_03794	Auxin Efflux Carrier
CNAG_03795	1.0793	0	0	0	0	CNAG_03795	8-oxoguanine DNA glycosylase, N-terminal domain
CNAG_03805	1.27347	0	-1.13184	0	0	CNAG_03805	Sodium/calcium exchanger protein
CNAG_03807	0	1.85633	1.99126	0	0	CNAG_03807	No Information
CNAG_03808	1.83807	2.06722	3.79376	3.203	1.73071	CNAG_03808	aromatic amino acid aminotransferase I
CNAG_03812	0	0	1.74799	2.35458	0	CNAG_03812	Histidinol-phosphate aminotransferase; histidine biosynthesis
CNAG_03814	0	-2.09929	-1.77739	-1.16674	0	CNAG_03814	pre-mRNA splicing factor
CNAG_03816	0	-3.20974	-3.66877	0	0	CNAG_03816	Proteasome A-type and B-type
CNAG_03819	0	-1.20528	-1.6528	-1.51751	0	CNAG_03819	Methyltransferase domain
CNAG_03820	0	1.43781	0	0	0	CNAG_03820	Nop14-like family
CNAG_03821	0	0	-1.31269	0	0	CNAG_03821	phosphatidylinositol 3-kinase
CNAG_03823	0	-1.10324	0	0	0	CNAG_03823	ubiquitin-protein ligase
CNAG_03824	0.952854	0	0	1.46383	0.934163	CNAG_03824	Mitochondrial carrier protein
CNAG_03826	0	1.90865	1.14014	0	0	CNAG_03826	histone acetyltransferase ESA1
CNAG_03828	0	0	0	0	3.06087	CNAG_03828	aromatic amino acid aminotransferase I
CNAG_03834	1.35989	1.7167	2.06647	1.69223	0	CNAG_03834	Sterol desaturase
CNAG_03835	0	0	-2.45277	0	0	CNAG_03835	No Information
CNAG_03837	0	0	0	2.2741	0	CNAG_03837	Protein-L-isoaspartate(D-aspartate) O-methyltransferase (PCMT)
CNAG_03838	0	0	0	3.69957	3.2188	CNAG_03838	Major Facilitator Superfamily
CNAG_03840	0	1.24421	0	2.53705	1.36055	CNAG_03840	No Information
CNAG_03847	0	0	1.48521	1.49789	0	CNAG_03847	No Information
CNAG_03849	0	0.93887	0	0	0	CNAG_03849	Fungal specific transcription factor domain
CNAG_03853	0	-1.6285	-1.69614	0	0	CNAG_03853	ADP-ribosylation factor family
CNAG_03856	0	0	0	-1.09325	-1.94744	CNAG_03856	No Information
CNAG_03859	-3.37114	0	0	0	1.47744	CNAG_03859	transcriptional regulator Medusa
CNAG_03860_1	0	-1.3909	-1.72186	-2.17106	-1.77655	CNAG_03860	No Information
CNAG_03863	-0.988484	0	0	-1.2649	0	CNAG_03863	histone H4 arginine methyltransferase RmtA
CNAG_03864	0.957934	0	-1.14298	0	0	CNAG_03864	Cofilin/tropomyosin-type actin-binding protein
CNAG_03866	0	1.49839	1.66502	0	0	CNAG_03866	Transmembrane amino acid transporter protein
CNAG_03867	0	2.01295	1.03914	0	0.937065	CNAG_03867	No Information
CNAG_03871	0	0	-3.10628	-2.03955	-1.1447	CNAG_03871	phosphotyrosine protein phosphatase
CNAG_03873	1.04466	0.975923	0	1.48278	0	CNAG_03873	RPEL repeat; possible DNA binding protein
CNAG_03874	1.19893	1.04374	1.12063	0	0	CNAG_03874	Pyridine nucleotide-disulphide oxidoreductase
CNAG_03878	0	3.63838	0	0	0	CNAG_03878	No Information
CNAG_03881	1.5909	0	0	0	0	CNAG_03881	No Information
CNAG_03883	0	2.10536	0	0	0	CNAG_03883	No Information
CNAG_03888	0	0	-2.94147	-2.23935	0	CNAG_03888	RNA recognition motif. (a.k.a. RRM, RBD, or RNP domain)
CNAG_03897	0	0	1.14595	0	0	CNAG_03897	CDK-inhibitor P21 binding protein
CNAG_03900	0	0	-1.02596	0	0	CNAG_03900	F-actin capping protein, beta subunit
CNAG_03904	0	0	-0.94686	0	0	CNAG_03904	regulation mitotic cell cycle; proteasome ubitquitin-dependent protein catabolism; peptidase activity
CNAG_03905	-1.88779	0	0	0	0	CNAG_03905	Putative zinc binding domain (DUF701)
CNAG_03908	0	0	-2.36989	0	0	CNAG_03908	WD domain, G-beta repeat
CNAG_03913	1.03099	1.79037	2.23414	2.52378	1.70995	CNAG_03913	zinc ion binding
CNAG_03915	0	2.00369	1.41019	0	0	CNAG_03915	DUF2456 domain
CNAG_03916	0	0	-1.31831	-1.32437	0	CNAG_03916	gluconeogenesis; pentose-phosphate shunt; glucose-6-phosphate isomerase activity
CNAG_03919	0	-1.10118	0	0	0	CNAG_03919	acetate non-utilizing protein 9
CNAG_03920	0	0	0	1.0623	0	CNAG_03920	Isocitrate/isopropylmalate dehydrogenase
CNAG_03921	-1.09967	0	3.1818	0	0	CNAG_03921	No Information
CNAG_03922	1.01117	1.1762	0	0	0	CNAG_03922	NmrA; Nitrogen metabolite repressor; negative transcription regulation
CNAG_03924	0	0	-1.14288	0	0	CNAG_03924	Carbon-nitrogen hydrolase
CNAG_03925	0	-1.14907	0	0	0	CNAG_03925	No Information
CNAG_03927	-1.96706	-1.26658	0	0	1.07246	CNAG_03927	BolA-like protein
CNAG_03928	0	-2.69787	0	-1.12127	0	CNAG_03928	adaptor protein complex AP-1
CNAG_03930	0	1.5128	0	0	0	CNAG_03930	No Information
CNAG_03933	0	-2.63489	0	0	-1.24446	CNAG_03933	transmembrane protein 167
CNAG_03936	0	0	-1.94815	-1.25071	0	CNAG_03936	Flavodoxin
CNAG_03937	1.28891	0	0	0	0	CNAG_03937	No Information
CNAG_03939	-1.33004	0	0	1.02177	1.02441	CNAG_03939	Component of serine palmitoyltransferase; sphingolipid synthesis
CNAG_03940	-2.89902	-0.984932	0	0	1.38497	CNAG_03940	WD domain, G-beta repeat
CNAG_03941	0	-1.41315	-1.79148	0	0	CNAG_03941	Proteasome A-type and B-type
CNAG_03946	1.15917	1.04324	1.19596	1.19721	0	CNAG_03946	GHMP kinases putative ATP-binding protein
CNAG_03951	0	2.11602	1.39259	0	0	CNAG_03951	No Information
CNAG_03952	0	-1.61075	-3.03116	-2.58472	-1.7183	CNAG_03952	Golgi apparatus membrane protein TVP15
CNAG_03953	-2.47847	0	0	0	0	CNAG_03953	yrdC domain
CNAG_03954	0	3.77213	0	0	0	CNAG_03954	No Information
CNAG_03955	0	0	0	0	-1.09561	CNAG_03955	Amino acid permease
CNAG_03956	0	-1.46782	0	-2.34865	-1.59195	CNAG_03956	DNA clamp loader
CNAG_03957	0	0	0	0.934729	0	CNAG_03957	haloacid dehalogenase-like hydrolase
CNAG_03961	0	1.72543	1.06326	0	0	CNAG_03961	No Information
CNAG_03962	0	-1.10821	0	-1.55865	-1.43981	CNAG_03962	MCM2/3/5 family
CNAG_03964	0	4.79476	3.82091	0	0	CNAG_03964	Zinc knuckle
CNAG_03965	0	0	0	-1.93023	0	CNAG_03965	Ribosome recycling factor
CNAG_03966	-1.80591	0	0	0	2.82622	CNAG_03966	No Information
CNAG_03967	0	0	-2.44141	0	0	CNAG_03967	F-actin capping protein alpha subunit
CNAG_03975	-1.00155	0	0	0	0	CNAG_03975	eukaryotic ribosome biogenesis protein 1
CNAG_03976	1.06818	0	0	0	0	CNAG_03976	No Information
CNAG_03981	0	0	-2.2809	0	0	CNAG_03981	DHHC zinc finger domain
CNAG_03982	0	-1.18254	-1.99602	0	-1.04556	CNAG_03982	No Information
CNAG_03983	0	0	0	0.933584	0	CNAG_03983	Aldo/keto reductase family
CNAG_03984	0	-2.55257	-2.73101	0	0	CNAG_03984	No Information
CNAG_03985	-1.0159	0	1.48985	1.47493	1.55336	CNAG_03985	Glutaredoxin
CNAG_03991	0	0	0	1.20307	0	CNAG_03991	No Information
CNAG_03992	1.05207	1.70599	2.4773	3.581	1.60355	CNAG_03992	Elongation factor Tu C-terminal domain
CNAG_03993	0	0	-2.70878	-2.70635	-2.64158	CNAG_03993	Microtuble binding protein
CNAG_03995	0	0	0	1.14094	0	CNAG_03995	FUN14 family
CNAG_03999	0	0.970654	0	1.52405	1.1839	CNAG_03999	No Information
CNAG_04000	0	1.21892	1.26371	0	0	CNAG_04000	Cytochrome c oxidase assembly protein CtaG / Cox11
CNAG_04001	0	0	-4.91279	0	0	CNAG_04001	Proteasome A-type and B-type
CNAG_04002	0	-3.49692	-2.94	0	0	CNAG_04002	BAR domain
CNAG_04004	0	0	0	-2.55103	-1.48111	CNAG_04004	Ribosomal S3Ae family
CNAG_04010	0	0	-2.68113	0	0	CNAG_04010	GTP cyclohydrolase I
CNAG_04011	0	0	0	-2.55498	0	CNAG_04011	60s ribosomal protein l37a
CNAG_04014	0	-1.01381	-1.41936	0	0	CNAG_04014	PCI domain
CNAG_04017	0	0	0	1.16897	0	CNAG_04017	SelR domain
CNAG_04018	0	0	0	0	-1.01036	CNAG_04018	No Information
CNAG_04021	0	0	0	-2.07321	-1.15319	CNAG_04021	60S ribosomal protein L26
CNAG_04022	0	-1.01626	0	0	0	CNAG_04022	DEAD/DEAH box helicase
CNAG_04030	0	0	0	-1.16909	0	CNAG_04030	No Information
CNAG_04035	0	0.996304	0	0	0	CNAG_04035	No Information
CNAG_04037	0	1.95337	1.24826	0	0	CNAG_04037	No Information
CNAG_04038	0	0	0	0	-1.11425	CNAG_04038	Sugar (and other) transporter
CNAG_04039	0.974145	0.927345	1.68836	1.7765	0.97888	CNAG_04039	iron sulfur cluster assembly protein 1
CNAG_04042	0	3.48466	3.69993	0	0	CNAG_04042	No Information
CNAG_04043	1.41669	-1.02494	-0.983515	0	0	CNAG_04043	Glutathione-dependent formaldehyde activating domain
CNAG_04045	-1.03543	0	0	0	0	CNAG_04045	No Information
CNAG_04047	0	0	3.00139	0	0	CNAG_04047	3'-5' exonuclease
CNAG_04050	0	-1.0944	-1.25613	-1.25486	-0.986185	CNAG_04050	pre-mRNA splicing factor
CNAG_04051	0	0	0	-2.53629	0	CNAG_04051	Helicase associated domain (HA2)
CNAG_04052	0	0	0	0	-2.93623	CNAG_04052	MCM2/3/5 family
CNAG_04053	0	2.78774	1.54392	0	0	CNAG_04053	No Information
CNAG_04054	0	0	1.21108	1.49093	1.35167	CNAG_04054	Translation initiation factor SUI1
CNAG_04060	0	1.01357	1.20485	1.19319	0	CNAG_04060	No Information
CNAG_04062	0	1.60777	0.935735	0	0	CNAG_04062	NUC153 domain
CNAG_04064	0	0	1.35659	0	0	CNAG_04064	MTCP1, mitochondrial oncogenic protein in Drosophilia
CNAG_04067	0	1.13734	0	1.67059	1.1438	CNAG_04067	No Information
CNAG_04068	0	0	0	-1.98705	-1.11976	CNAG_04068	60s ribosomal protein L28e
CNAG_04069	1.06074	1.44773	2.61365	2.67304	1.84492	CNAG_04069	Similar to S. cerevisiae PRP21p, component of U4/U6-U5 snRNP complex
CNAG_04071	0	-1.14746	-1.94048	0	0	CNAG_04071	Proteasome A-type and B-type
CNAG_04072	0	0	1.35581	0	0	CNAG_04072	cytosolic large ribosomal subunit protein
CNAG_04073	0	0	1.77652	1.83357	1.67934	CNAG_04073	PPR repeat
CNAG_04074	0	-1.205	-1.98318	-0.979064	0	CNAG_04074	Coatomer WD associated region
CNAG_04076	0	0.968361	0	0	0	CNAG_04076	No Information
CNAG_04078	0	0	-3.77778	-1.05389	0	CNAG_04078	OST3 / OST6 family
CNAG_04079	0	0	-2.29873	-2.65181	-2.33471	CNAG_04079	No Information
CNAG_04085	0	-2.50443	0	-2.24543	0	CNAG_04085	D-isomer specific 2-hydroxyacid dehydrogenase, NAD binding domain
CNAG_04088	0	0	0	0	-2.68544	CNAG_04088	No Information
CNAG_04089	0	-3.24681	-4.22223	-1.92044	-1.30565	CNAG_04089	coatomer zeta subunit
CNAG_04098	0	0	-1.01395	0	0	CNAG_04098	ABC-2 type transporter
CNAG_04099	0	0	-1.17717	-1.2444	0	CNAG_04099	NAD binding domain of 6-phosphogluconate dehydrogenase
CNAG_04101	0	0	-1.89484	-1.68834	0	CNAG_04101	No Information
CNAG_04102	0	0	-2.94245	-2.55412	-1.77187	CNAG_04102	No Information
CNAG_04104	0	0	0	0	-1.08545	CNAG_04104	Sulfatase
CNAG_04105	0	0	0	1.87175	1.04061	CNAG_04105	No Information
CNAG_04106	0.997507	0	0	1.0582	0	CNAG_04106	No Information
CNAG_04107	1.34383	0	0	0.976633	0	CNAG_04107	No Information
CNAG_04108	1.13823	0	1.33655	1.83153	0	CNAG_04108	Similar to S. cerevisiae PKP1p; negative regulation of pyruvate dehydrogenase kinase activity
CNAG_04110	0	0	0	1.09052	0	CNAG_04110	glutathione S-transferase
CNAG_04111	0	-2.31403	-2.53666	0	0	CNAG_04111	Legume-like lectin family
CNAG_04112	0	1.58009	0	0	0	CNAG_04112	NADP+ dependent arabinose dehydrogenase, carbohydrate metabolism
CNAG_04113	0	1.24802	1.77614	1.71341	1.18221	CNAG_04113	No Information
CNAG_04121	0	0	0	-0.948929	0	CNAG_04121	No Information
CNAG_04122	0	0	0	-1.08835	0	CNAG_04122	NAD-dependent arabinose dehydrogenase, biosynthesis of dehydro-D-arabinono-1,4-lactone
CNAG_04126	0	0	-1.37363	0	-1.13081	CNAG_04126	No Information
CNAG_04127	0	1.23277	1.44341	0	0	CNAG_04127	Zinc finger C-x8-C-x5-C-x3-H type (and similar)
CNAG_04130	0	-1.1088	-0.94264	0	0	CNAG_04130	Fungal Zn(2)-Cys(6) binuclear cluster domain
CNAG_04131	0	0	-1.53824	0	0	CNAG_04131	DSHCT (NUC185) domain
CNAG_04136	-0.942384	0	0	0	1.27937	CNAG_04136	Initiation factor 2 subunit family
CNAG_04141	0	0	0	-1.65821	0	CNAG_04141	Peptidase family M20/M25/M40
CNAG_04151	0	0	-1.29667	0	0	CNAG_04151	Oxysterol-binding protein
CNAG_04155	0	-2.00435	0	0	0	CNAG_04155	small nuclear ribonucleoprotein E
CNAG_04158	0	0	-2.97084	0	0	CNAG_04158	WD domain, G-beta repeat
CNAG_04159	0	1.17229	1.80953	0	0	CNAG_04159	IBR domain
CNAG_04162	0	0	0	1.0466	0	CNAG_04162	AGC/PKA protein kinase
CNAG_04163	1.90978	0	0	1.35258	0	CNAG_04163	No Information
CNAG_04167	0	0	0	3.24831	0	CNAG_04167	DHHC zinc finger domain
CNAG_04169	0	1.08386	1.28085	1.06643	0	CNAG_04169	4'-phosphopantetheinyl transferase superfamily
CNAG_04172	0	0	0	-1.31846	0	CNAG_04172	No Information
CNAG_04175	0	4.01092	4.12974	0	0	CNAG_04175	No Information
CNAG_04179	0	0	0	-0.992237	0	CNAG_04179	tRNA synthetases class II (D, K and N)
CNAG_04180	0	0	0	-0.963026	0	CNAG_04180	mitochondrial ribosomal protein subunit L10
CNAG_04181	0	1.57204	0.974158	0	0	CNAG_04181	mRNA processing; spliceosomal complex assembly; RNA-binding protein
CNAG_04185	0.926269	-1.30751	0	0	0	CNAG_04185	No Information
CNAG_04188	0	0	-2.72945	0	0	CNAG_04188	O-methyltransferase
CNAG_04189	0	0	0.928356	0	0	CNAG_04189	Flavoprotein subunit of succinate dehydrogenase
CNAG_04190	-1.44145	0	0	0	0	CNAG_04190	Eukaryotic DNA topoisomerase I, catalytic core
CNAG_04191	0	0	-2.56413	-3.10733	0	CNAG_04191	other/Scy1 protein kinase
CNAG_04193	1.13551	0	0	0	-1.02982	CNAG_04193	No Information
CNAG_04195	0	-1.05017	0	0	0	CNAG_04195	O-methyltransferase
CNAG_04196	0	0	-2.93763	0	0	CNAG_04196	actin binding protein
CNAG_04200	0	0	3.72542	4.6104	0	CNAG_04200	C2 domain-containing protein; weak similarity to S. cerevisiae TCB2 protein
CNAG_04202	0	2.32325	3.09004	2.43251	2.07793	CNAG_04202	iron hydrogenase
CNAG_04204	-2.55052	0	0	0	0	CNAG_04204	transcription initiation protein spt4
CNAG_04206	0	0	0	1.5403	0	CNAG_04206	Glutathione-dependent formaldehyde-activating enzyme
CNAG_04208	0	-0.948923	0	0	0	CNAG_04208	Josephin
CNAG_04209	0	0	-2.30638	0	0	CNAG_04209	Aldo/keto reductase family
CNAG_04210	0	0	1.22303	0	0	CNAG_04210	Sugar (and other) transporter
CNAG_04212	0	0	-1.11206	-0.965899	-0.991456	CNAG_04212	Protein of Unknown function (DUF1690)
CNAG_04213	0	0	0	0	-2.60975	CNAG_04213	RhoGAP domain
CNAG_04214_1	0	0	0	0	-1.19616	CNAG_04214	No Information
CNAG_04215	0	0	-1.60759	-0.991757	1.48001	CNAG_04215	ATP-sulfurylase
CNAG_04217	2.42897	2.49774	3.32371	2.8058	0	CNAG_04217	phosphoenolpyruvate carboxykinase; regulates gluconeogenesis; deletion has attenuated virulence in mouse model
CNAG_04219	-1.86161	0	-1.46613	0	0	CNAG_04219	Glyoxalase/Bleomycin resistance protein/Dioxygenase superfamily
CNAG_04220	0	0	0	0	2.0581	CNAG_04220	Ku70/Ku80 beta-barrel domain
CNAG_04221	-1.63921	-2.04214	0	0	0	CNAG_04221	6-phosphofructo-2-kinase
CNAG_04222	0	4.74841	2.82381	0	0	CNAG_04222	SDA1
CNAG_04224	0	-2.44879	0	0	0	CNAG_04224	NLI interacting factor-like phosphatase
CNAG_04225	0	0	1.51124	0	0	CNAG_04225	Clavaminate synthase-like
CNAG_04226	0	1.26653	1.8977	2.07646	1.18974	CNAG_04226	SART-1 family
CNAG_04228	0	0	0	0	-1.32464	CNAG_04228	short chain dehydrogenase
CNAG_04230	0	0	-2.30864	0	0	CNAG_04230	Hydroxyethylthiazole kinase family
CNAG_04237	0	0	-1.02751	-0.929877	0	CNAG_04237	No Information
CNAG_04240	0	0	0	2.33035	0	CNAG_04240	No Information
CNAG_04241	0	-2.42998	0	0	4.26401	CNAG_04241	No Information
CNAG_04242	0	-1.02351	0	0	0	CNAG_04242	DUF455; Rieske [2Fe-2S] domain; Ferritin/ribonucleotide reductase-like
CNAG_04245	0	0	2.32192	0	0	CNAG_04245	endochitinase
CNAG_04257	-1.31872	-1.24837	0	0	0	CNAG_04257	No Information
CNAG_04258	0	-2.68725	-1.23375	0	0	CNAG_04258	ADP-ribosylation factor; vesicle transport; deletion is acapsular
CNAG_04261	0	0	0	0	-2.52912	CNAG_04261	No Information
CNAG_04265	0	0	-1.19736	0	0	CNAG_04265	VHS domain
CNAG_04266	-1.00818	0	-2.35025	0	0	CNAG_04266	YEATS family
CNAG_04267	0	0	1.20224	1.36614	1.39251	CNAG_04267	mitochondrial genome maintenance protein
CNAG_04269	0	0	0	1.39438	0	CNAG_04269	Peptidase family M28
CNAG_04272	0	-1.13841	-1.29891	0	0	CNAG_04272	CAMK/CAMK1 protein kinase
CNAG_04273	0	-1.07861	-1.03659	0	0	CNAG_04273	No Information
CNAG_04275	1.83444	1.12008	0	0	0	CNAG_04275	misfolded protein response; metalloendopeptidase; mitochondrial
CNAG_04276	0	0	0	1.05535	0	CNAG_04276	similar to S. cerevisiae cytosine permease
CNAG_04277	0	0	1.94768	1.89876	1.57431	CNAG_04277	EXS family
CNAG_04281	0	-1.09446	0	0	0	CNAG_04281	Uncharacterized protein family UPF0057
CNAG_04283	0	0	0	0.928243	0	CNAG_04283	Transient receptor potential (TRP) ion channel
CNAG_04285	0	-1.1749	-1.62007	0	0	CNAG_04285	No Information
CNAG_04286	0	0	0	-1.84574	0	CNAG_04286	DNA-directed RNA polymerase I
CNAG_04287	0	1.31045	1.03964	0	0	CNAG_04287	Tim17/Tim22/Tim23 family
CNAG_04288	2.17915	2.57057	4.20086	0	0	CNAG_04288	HSCB C-terminal oligomerisation domain
CNAG_04291	0	-1.1923	-1.67437	0	0	CNAG_04291	glycosyl-hydrolase
CNAG_04293	0	0	-2.30815	0	0	CNAG_04293	vacuolar protein sorting 41
CNAG_04294	0	3.3456	4.40705	4.43618	3.4444	CNAG_04294	No Information
CNAG_04295	0	1.36641	1.87731	0	0	CNAG_04295	No Information
CNAG_04296	0	1.04463	0	0	0	CNAG_04296	No Information
CNAG_04298	0	2.61718	1.8685	0	0	CNAG_04298	Nucleolar complex-associated protein
CNAG_04299	0	-1.64968	0	-2.25143	-1.47267	CNAG_04299	No Information
CNAG_04304	0	-1.31693	-2.06798	-1.81359	-1.36332	CNAG_04304	TCP-1/cpn60 chaperonin family
CNAG_04306	0	-1.30335	-1.292	-1.37847	-1.75123	CNAG_04306	vesicle transport protein SFT2B
CNAG_04307	-1.65214	-1.44527	0	2.41461	2.63334	CNAG_04307	Uricase
CNAG_04309	0	3.30215	3.98096	3.7091	0	CNAG_04309	No Information
CNAG_04311	0	1.10476	0	0	0	CNAG_04311	ESCRT-III complex subunit
CNAG_04312	0	0	-1.54317	0	0	CNAG_04312	Phosphomannose isomerase type I
CNAG_04313	0	1.543	1.77323	0	0	CNAG_04313	NADH:flavin oxidoreductase / NADH oxidase family
CNAG_04314	0	1.06422	1.0312	1.34574	0	CNAG_04314	ATP-NADH kinase; phosphorylates both NAD and NADH
CNAG_04315	1.22962	1.33221	1.24196	1.34694	0	CNAG_04315	PHD-finger
CNAG_04316	0	0	0	1.54779	0	CNAG_04316	ATP-NADH kinase; phosphorylates both NAD and NADH
CNAG_04323	0	1.20924	1.0196	0	0	CNAG_04323	response to stress; pheromone-regulated protein; 5 transmembrane segments
CNAG_04325	-1.39026	1.53323	2.82724	2.59023	2.97585	CNAG_04325	aromatic compound metabolism; catalytic LigB subunit of aromatic ring-opening dioxygenase
CNAG_04326	0	0	0	0	1.17652	CNAG_04326	Malic enzyme, NAD binding domain
CNAG_04327	0	0	-1.40905	0	0	CNAG_04327	Similar to S.cer SCP160 protein; RNA binding G protein; multiple KH domains
CNAG_04331	0	0	1.32562	1.07952	0	CNAG_04331	No Information
CNAG_04334	0	1.14836	0	-1.24951	0	CNAG_04334	No Information
CNAG_04339	0	0	0	2.63209	0	CNAG_04339	No Information
CNAG_04340	0	-1.27602	-1.55702	-1.33304	-1.01426	CNAG_04340	No Information
CNAG_04342	0	0.948558	0	0	0	CNAG_04342	No Information
CNAG_04347	0	0	4.00857	4.92462	3.73384	CNAG_04347	Amino acid kinase family
CNAG_04348	-0.931185	0	3.79811	0	0	CNAG_04348	SRP40, C-terminal domain
CNAG_04349	0	0	-2.88526	-1.34086	0	CNAG_04349	Glycerol-3-phosphate/dihydroxyacetone phosphate dual substrate-specific sn-1 acyltransferase located in lipid particles and the ER
CNAG_04351	0	1.05098	1.04777	1.1906	0	CNAG_04351	Aldehyde dehydrogenase family
CNAG_04356	-1.58509	0	2.44368	0	0	CNAG_04356	Tetratricopeptide repeat
CNAG_04358	0	1.41565	2.52303	1.55798	0	CNAG_04358	iron-sulfur clusters transporter ATM1
CNAG_04359	0	0	1.17556	0	0	CNAG_04359	Fungal specific transcription factor domain
CNAG_04361	1.35304	0.966993	0	1.05692	0	CNAG_04361	No Information
CNAG_04365	-1.28897	0	1.07461	0	0	CNAG_04365	ribosome biogenesis; Noc1p-Noc2p complex
CNAG_04366	0	0	-1.17615	0	0	CNAG_04366	No Information
CNAG_04367	0	1.68821	0	0	0	CNAG_04367	No Information
CNAG_04368	0	-2.71759	0	0	0	CNAG_04368	No Information
CNAG_04370	-1.15357	1.1576	2.05147	0	0	CNAG_04370	BP28CT (NUC211) domain
CNAG_04371	0	0	2.77433	2.90791	1.06055	CNAG_04371	autophagy; phosphatidylinositol 3,5-bisphosphate-binding
CNAG_04372	0	1.05365	0	-2.3146	0	CNAG_04372	DNA-directed RNA polymerase I
CNAG_04373	0	0	0	0	-1.35919	CNAG_04373	alginate lyase
CNAG_04375	0	0	0	0	-0.94447	CNAG_04375	Polyprenyl synthetase
CNAG_04376	0	4.08198	2.85788	0	0	CNAG_04376	Krr1 family
CNAG_04379	0	-2.70417	-2.47001	0	0	CNAG_04379	Vacuolar protein sorting 55
CNAG_04384	0	0	0	-1.33915	0	CNAG_04384	Peptidyl-tRNA hydrolase PTH2
CNAG_04386	1.92598	0	1.41834	1.84918	0	CNAG_04386	No Information
CNAG_04387	0	0	0	0	-1.11884	CNAG_04387	pre-mRNA splicing factor
CNAG_04392	0	0	-3.43223	0	0	CNAG_04392	SCP-2 sterol transfer family
CNAG_04395	0	1.47263	0	0	0	CNAG_04395	TRAUB (NUC102) domain
CNAG_04396	0	-0.978855	0	0	-0.954913	CNAG_04396	response to stress; DUF2015 domain
CNAG_04399	0	-3.26864	-2.37384	0	0	CNAG_04399	Alanine racemase, N-terminal domain
CNAG_04401	0	0	0	1.08015	0	CNAG_04401	vesicular-fusion protein
CNAG_04405	0	-2.27457	0	0	0	CNAG_04405	cyclin-dependent protein kinase regulator
CNAG_04406	0	-1.20577	0	0	0	CNAG_04406	No Information
CNAG_04409	0	-1.57491	0	0	0	CNAG_04409	No Information
CNAG_04412	1.96226	0	0	0	0	CNAG_04412	No Information
CNAG_04417	0	0	-1.04718	0	-0.943194	CNAG_04417	Taurine catabolism dioxygenase TauD, TfdA family
CNAG_04427_1	0	1.32717	1.29166	0	0	CNAG_04427	No Information
CNAG_04430_1	0	0	0	0	-1.01272	CNAG_04430	No Information
CNAG_04432	0	0	0	1.89192	0	CNAG_04432	No Information
CNAG_04434	0	0	-1.38363	-1.92195	-1.19538	CNAG_04434	No Information
CNAG_04439	0	0	-1.08895	0	0	CNAG_04439	ATP synthase alpha/beta family, nucleotide-binding domain
CNAG_04443	0	0	-0.928471	0	0	CNAG_04443	response to stress; hydrolase activity
CNAG_04445	0	0	0	-1.51881	-0.928113	CNAG_04445	Ribosomal protein S7e
CNAG_04447	-1.99139	0	0	0	3.16526	CNAG_04447	No Information
CNAG_04448	0	0	0	-1.90135	0	CNAG_04448	60S ribosomal protein L19
CNAG_04460	-0.982559	0	-1.02444	-1.13427	0	CNAG_04460	RNA polymerase II transcription factor
CNAG_04463	0	0	1.13036	1.17865	1.12666	CNAG_04463	No Information
CNAG_04484	0	0	-3.05524	-3.13848	0	CNAG_04484	Uso1 / p115 like vesicle tethering protein, head region
CNAG_04485	0	0	0	1.15379	0	CNAG_04485	Medium chain fatty acyl-CoA synthetase
CNAG_04488	0	-1.60573	-2.65324	-1.04874	0	CNAG_04488	short chain dehydrogenase
CNAG_04496	0	0	0	0	-1.16376	CNAG_04496	rab GTPase activator
CNAG_04498	0	0	-2.47106	-2.02371	0	CNAG_04498	alpha-1,2-mannosidase
CNAG_04499	0	0	-1.64944	0	0	CNAG_04499	clathrin light chain
CNAG_04500	0	0	0	0	-2.25878	CNAG_04500	No Information
CNAG_04501	0	0	1.2759	1.69537	0	CNAG_04501	Phosphoribosylanthranilate isomerase that catalyzes the third step in tryptophan biosynthesis; Trp biosynthesis
CNAG_04504	0	1.62755	1.53209	0	0	CNAG_04504	No Information
CNAG_04505	0	0	0	-1.15023	0	CNAG_04505	guanine nucleotide-binding protein subunit alpha
CNAG_04507	0	0	0	0	1.0297	CNAG_04507	No Information
CNAG_04513	0	3.197	1.5115	0	0	CNAG_04513	DNA-directed RNA polymerase
CNAG_04514	0	0	0	-1.1505	0	CNAG_04514	MAPK cascade; response to oxidative stress; cell wall organization; CMGC/MAPK/ERK protein kinase activity
CNAG_04517	0	0	1.59624	0	0	CNAG_04517	No Information
CNAG_04521	0	0	1.17332	0	0	CNAG_04521	Pyridine nucleotide-disulphide oxidoreductase
CNAG_04522	0	-0.977343	-1.05317	0	0	CNAG_04522	No Information
CNAG_04528	0	0	0	0	-1.05364	CNAG_04528	No Information
CNAG_04531	0	0	-2.42293	-1.70705	0	CNAG_04531	Enoyl-CoA hydratase/isomerase family
CNAG_04553	0.961419	0.941549	1.16028	0	0	CNAG_04553	oxidation-reduction; L-sorbose catabolic process; short chain dehydrogenase
CNAG_04554_1	0	1.37383	0	0	0	CNAG_04554	No Information
CNAG_04556	0	0	-0.9686	0	-1.16694	CNAG_04556	Translocation protein Sec62
CNAG_04565	0	-2.48846	-2.69014	0	0	CNAG_04565	No Information
CNAG_04566	0	0	-1.32235	-1.28205	0	CNAG_04566	beta-flanking protein
CNAG_04571	0	2.38899	1.62169	0	0	CNAG_04571	Ribosomal RNA adenine dimethylase
CNAG_04574	0	-1.32318	-1.0757	0	0	CNAG_04574	No Information
CNAG_04576	-1.70033	-1.05623	0	-2.23258	0	CNAG_04576	No Information
CNAG_04580	-1.15312	0	1.45608	0	0	CNAG_04580	DEAD/DEAH box helicase
CNAG_04581	0	0	3.2792	0	0	CNAG_04581	Similar to S. cerevisae Yae1, an essential protein of unknown function
CNAG_04584	0	-1.39004	-1.38842	-1.09902	0	CNAG_04584	KH domain
CNAG_04585	0	0	0	0	0.955914	CNAG_04585	No Information
CNAG_04587	1.19874	0	0	0	0	CNAG_04587	No Information
CNAG_04589	0.978294	2.32445	1.83538	1.07825	0.954549	CNAG_04589	No Information
CNAG_04595	-1.09894	0	0	-1.08293	-0.926797	CNAG_04595	No Information
CNAG_04598	0	0	1.23424	0.967715	0	CNAG_04598	No Information
CNAG_04599	-1.07305	0	2.75063	2.67474	2.84795	CNAG_04599	Ketopantoate hydroxymethyltransferase
CNAG_04604	0	0	-0.977768	0	0	CNAG_04604	tryptophan-tRNA ligase
CNAG_04605	0	-1.77136	-1.74361	0	-1.35709	CNAG_04605	3-beta hydroxysteroid dehydrogenase/isomerase family
CNAG_04606	0	0	0	3.09962	0	CNAG_04606	No Information
CNAG_04607	-1.78947	0	0	0	0	CNAG_04607	No Information
CNAG_04608	0	-2.03968	-2.49638	-1.92609	0	CNAG_04608	No Information
CNAG_04609	0	0	0	-1.02311	0	CNAG_04609	chromatin silencing at telomere; argonaute, functions in RNAi
CNAG_04611	0.991236	0	0	0	0	CNAG_04611	Ubiquitin-conjugating enzyme
CNAG_04612	-1.86704	-2.07269	0	0	0	CNAG_04612	No Information
CNAG_04613	-1.23486	0	0	0	0	CNAG_04613	ABC transporter
CNAG_04616	0	0	1.22347	0	0	CNAG_04616	transmembrane transport; MFS_1 domain; putative allantoate permease
CNAG_04622	0	0	1.01785	0	0	CNAG_04622	No Information
CNAG_04624_1	0	0	0	0	-1.67308	CNAG_04624	No Information
CNAG_04625	0	0	0	1.15733	0	CNAG_04625	Subtilase family
CNAG_04627	0	0	-1.20511	-1.07117	0	CNAG_04627	COP9 signalosome complex subunit 12
CNAG_04628	0	0.940218	0	0	0	CNAG_04628	eukaryotic translation initiation factor 6
CNAG_04629	0	-3.17855	-1.19591	-2.52999	-1.14053	CNAG_04629	Mob1 family protein; putative phosphoprotein; binds kinase
CNAG_04630	0	0	1.03752	0	0	CNAG_04630	bZIP transcription factor
CNAG_04632	0	-2.47987	0	0	0	CNAG_04632	Permease for cytosine/purines, uracil, thiamine, allantoin
CNAG_04633	0	1.13171	0	0	0	CNAG_04633	No Information
CNAG_04635	0	-1.23209	-2.06253	-2.25332	-1.57416	CNAG_04635	Eukaryotic aspartyl protease
CNAG_04636	0.977117	0	0	0	0	CNAG_04636	misfolded protein response; apoptosis; response to stress; cysteine-type peptidase activity
CNAG_04637	0	0	0	1.02764	0	CNAG_04637	Multiprotein bridging factor 1 and helix-turn-helix domains; transcriptional co-activator
CNAG_04639	0	0	-2.36839	0	0	CNAG_04639	protein transport; autophagy; GDP/GTP exchange factor activity
CNAG_04640	0	-0.998268	-1.89476	-1.90652	-1.454	CNAG_04640	CoA-ligase
CNAG_04642	0	-0.933827	-1.60529	-1.10082	-1.16496	CNAG_04642	tetraspanin Tsp2
CNAG_04646	-1.44939	0	0	0	0	CNAG_04646	No Information
CNAG_04647	0	-1.04629	-1.277	-1.33058	0	CNAG_04647	glutathione synthase
CNAG_04648	0	0	0	-2.42811	-2.71451	CNAG_04648	Similar to S. cerevisiae PDS5p; establishment and maintenance of sister chromatide condensation and cohesion
CNAG_04652	0	0	-1.64994	-1.90493	-1.29501	CNAG_04652	Zinc-binding dehydrogenase
CNAG_04654	0	0	-2.55479	-2.37205	-1.45773	CNAG_04654	UNC-50 family
CNAG_04662	0	-1.36757	0	-1.76075	-2.31589	CNAG_04662	WD domain, G-beta repeat
CNAG_04666	0	-1.20786	-1.31579	0	0	CNAG_04666	ATPase family associated with various cellular activities (AAA)
CNAG_04668	0	-1.07516	0	0	0	CNAG_04668	E2 ubiquitin-conjugating enzyme
CNAG_04671	0	0	-1.10468	0	0	CNAG_04671	EXS family
CNAG_04672_1	0	0	-2.87607	0	0	CNAG_04672	No Information
CNAG_04678	0	1.07399	1.33969	0	0	CNAG_04678	Protein kinase domain
CNAG_04680	0	0	-2.64535	0	0	CNAG_04680	No Information
CNAG_04681	0	0	0	0	-1.19798	CNAG_04681	CTX-type I transmembrane; signal sequence; putative cell adhesion
CNAG_04682	0	0	0	0	-2.59269	CNAG_04682	DNA replication complex GINS protein PSF3
CNAG_04683	0	0	0	-1.23362	0	CNAG_04683	No Information
CNAG_04684	0	-1.06574	-1.54136	-0.998562	0	CNAG_04684	Sec23/Sec24 trunk domain
CNAG_04687	1.50636	1.15035	2.0852	2.15794	1.28123	CNAG_04687	Fatty acid desaturase
CNAG_04691	0	1.87661	0	0	0	CNAG_04691	No Information
CNAG_04692	0	0	-1.20235	-2.94471	-3.52605	CNAG_04692	Thymidylate synthase
CNAG_04693	0	0	-1.77411	0	0	CNAG_04693	stress-activaed map kinase interacting protein; deletion is fluconozole sensitive
CNAG_04694	-0.92634	1.49176	1.01287	0	0	CNAG_04694	WD domain, G-beta repeat
CNAG_04698	0	0.957539	0	0	0	CNAG_04698	Domain of Unknown Function (DUF757)
CNAG_04701	0	-0.976217	-1.85856	-0.962505	-0.964096	CNAG_04701	No Information
CNAG_04703	0	0	0	-1.42848	-0.943131	CNAG_04703	DNA clamp loader
CNAG_04707	0	1.97926	0	0	0	CNAG_04707	No Information
CNAG_04712	-2.21902	0	0	0	0	CNAG_04712	dicarboxylic acid transporter
CNAG_04713	0	-1.05017	0	0	0	CNAG_04713	HpcH/HpaI aldolase/citrate lyase family
CNAG_04715	0	0	-1.77112	0	0	CNAG_04715	Ribophorin I
CNAG_04718	0	-1.10102	0	0	0	CNAG_04718	No Information
CNAG_04720	0	0	-1.13241	0	0	CNAG_04720	GTPase activating protein
CNAG_04726	0	0	0	-1.68128	0	CNAG_04726	60s ribosomal protein l20
CNAG_04727	2.01124	2.55903	2.76605	2.41414	1.26401	CNAG_04727	No Information
CNAG_04729	0.962793	4.65994	3.30711	0	0	CNAG_04729	ATP-dependent RNA helicase DBP7
CNAG_04732	0	1.45048	0	0	0	CNAG_04732	No Information
CNAG_04733	0	0	1.60888	0	0.982399	CNAG_04733	SNF2 family N-terminal domain
CNAG_04734	0	0	1.04084	0	0	CNAG_04734	Mitochondrial carrier protein
CNAG_04735	0	0	1.14545	1.71849	0	CNAG_04735	extracellular elastinolytic metalloproteinase
CNAG_04737	1.7487	1.43752	0	0	0	CNAG_04737	Domain of unknown function (DUF323)
CNAG_04738	0	-0.941297	-1.33753	0	0	CNAG_04738	Calponin homology (CH) domain
CNAG_04743	0	-1.76303	-3.03202	-2.00234	-1.07698	CNAG_04743	Dolichyl-diphosphooligosaccharide-protein glycosyltransferase 48kD subunit
CNAG_04744	1.25346	1.632	0	1.40324	1.28479	CNAG_04744	cell-wall organization; mannose-6-phosphate isomerase
CNAG_04746	1.16605	0	0	0	0	CNAG_04746	No Information
CNAG_04747	0	0	0	1.16387	1.07964	CNAG_04747	No Information
CNAG_04748	0	-2.20242	0	0	0	CNAG_04748	No Information
CNAG_04749	0	0	-0.945861	-1.246	0	CNAG_04749	No Information
CNAG_04756	-0.972801	0	0	0	0	CNAG_04756	No Information
CNAG_04757	1.10881	0	0	0	0	CNAG_04757	Thioesterase superfamily
CNAG_04758	0	-2.91105	0	0	0	CNAG_04758	Ammonium Transporter Family
CNAG_04760	0	-1.04636	-1.19286	0	0	CNAG_04760	No Information
CNAG_04761	0	-2.26735	0	0	-2.16	CNAG_04761	Ras family
CNAG_04762	0	0	0	-1.35354	0	CNAG_04762	Ribosomal protein L4/L1 family
CNAG_04763	0.933738	-0.995196	-1.94344	0	0	CNAG_04763	Dolichyl-phosphate-mannose-protein mannosyltransferase
CNAG_04764	0	-2.28233	0	0	0	CNAG_04764	Dihydrofolate reductase
CNAG_04771	0	0	1.04817	1.42374	0.966136	CNAG_04771	GTPase
CNAG_04772	0	1.31547	0	0	0	CNAG_04772	RNA recognition motif. (a.k.a. RRM, RBD, or RNP domain)
CNAG_04777	0	1.23588	1.32619	0	0	CNAG_04777	S-adenosylmethionine-dependent methyltransferase and actin binding domain
CNAG_04781	0	1.61134	0	0	0	CNAG_04781	No Information
CNAG_04782	0	0	-2.63496	-1.00949	0	CNAG_04782	Calcineurin-like phosphoesterase
CNAG_04785	0	0	-1.20669	-1.70049	-1.80244	CNAG_04785	Stress responsive A/B Barrel Domain
CNAG_04788	0	0	0	0	-0.989958	CNAG_04788	No Information
CNAG_04789	0.978144	0	0	0	0	CNAG_04789	No Information
CNAG_04791	0	1.07143	0	0	0	CNAG_04791	No Information
CNAG_04794	0	0	1.24896	1.08004	0	CNAG_04794	Major Facilitator Superfamily
CNAG_04795	-2.34469	0	0	0	0	CNAG_04795	adenine nucleotide transporter
CNAG_04796	-1.33904	-1.53785	0	0	0	CNAG_04796	Calcineurin-like phosphoesterase
CNAG_04797	-3.49163	-3.11692	-1.07497	0	0	CNAG_04797	SRP19 protein
CNAG_04799	0	0	0	-1.96757	-1.01181	CNAG_04799	Ribosomal protein L14
CNAG_04801	0	-1.61396	-1.98759	-1.7141	0	CNAG_04801	No Information
CNAG_04802	0	2.47223	2.13906	0	1.16552	CNAG_04802	WD domain, G-beta repeat
CNAG_04803	0	0	-1.32011	0	0	CNAG_04803	WD domain, G-beta repeat
CNAG_04804	0	1.26967	1.00341	0	0	CNAG_04804	SREBP homolog that functions in oxygen sensing; activates genes required for ergosterol synthesis and iron uptake
CNAG_04806	0	-1.40948	-1.43151	0	0	CNAG_04806	Golgi phosphoprotein 3 (GPP34)
CNAG_04807	0	0	0	0	0.93164	CNAG_04807	No Information
CNAG_04808	0	-2.17523	0	0	0	CNAG_04808	XPG N-terminal domain
CNAG_04813	0	0	-2.4275	-1.07985	0	CNAG_04813	hydrogen-transporting ATPase
CNAG_04814	0	0	-1.76952	0	0	CNAG_04814	No Information
CNAG_04816	0	1.17806	0	1.39752	0	CNAG_04816	No Information
CNAG_04817	0	1.57834	1.3278	0	0	CNAG_04817	BolA-like protein
CNAG_04820	0	0	1.06843	1.00247	0	CNAG_04820	DnaJ domain
CNAG_04823	0	-1.84927	-2.17324	0	0	CNAG_04823	Cyclophilin type peptidyl-prolyl cis-trans isomerase/CLD
CNAG_04824	0	-2.99244	0	-2.39958	0	CNAG_04824	No Information
CNAG_04825	0	-2.30898	-1.33946	0	0	CNAG_04825	TIP41-like family
CNAG_04828	0	0	1.3073	0	0	CNAG_04828	DNA repair; regulation of Ran protein signal transduction; sporulation; DNA binding; nucleosome
CNAG_04833	0	0	0	1.74766	0	CNAG_04833	No Information
CNAG_04837	0	0	0	0	1.45066	CNAG_04837	CS domain protein of unknown function; homolog of A.n. NudC which is required for nuclear movement
CNAG_04838	0	0	-2.60708	0	0	CNAG_04838	cell cycle; forhead-associated domain; recovery mitotic cell cycle arrest
CNAG_04839	0	1.55376	0	-2.05818	0	CNAG_04839	3' exoribonuclease family, domain 1
CNAG_04840	0	0	-2.8049	-1.82568	0	CNAG_04840	SMB
CNAG_04842	-1.61443	0	0	0	0	CNAG_04842	No Information
CNAG_04843	0	0	2.47619	0	0	CNAG_04843	ABC1 family
CNAG_04845	0	0	-3.47159	0	0	CNAG_04845	PQ loop repeat
CNAG_04848	0	0	-1.19408	0	0	CNAG_04848	RNA recognition motif. (a.k.a. RRM, RBD, or RNP domain)
CNAG_04849	0	1.16367	0	2.34867	1.25311	CNAG_04849	DHHC zinc finger domain
CNAG_04857	0	0	0	0	-1.69933	CNAG_04857	No Information
CNAG_04858	0	0	0	1.05924	0	CNAG_04858	No Information
CNAG_04859	0	0	-1.06812	0	0	CNAG_04859	Ras family
CNAG_04861	0	0	0	-1.55757	-2.83188	CNAG_04861	Transglycosylase SLT domain
CNAG_04862	-3.11454	-2.30982	0	2.68028	3.86839	CNAG_04862	Conserved region in glutamate synthase
CNAG_04864	-1.03258	0	1.95076	0	0	CNAG_04864	iron regulator 1; GATA-type transcription factor
CNAG_04867	0	0	-1.15228	-1.27506	-1.13767	CNAG_04867	No Information
CNAG_04877	0	0	-1.34855	-1.63702	0	CNAG_04877	No Information
CNAG_04880	0	0	0	0	-1.24771	CNAG_04880	No Information
CNAG_04883	0	0	0	-1.46711	0	CNAG_04883	Ribosomal protein S13/S18
CNAG_04884	0	0	0	-2.12119	-1.48132	CNAG_04884	Ribosomal protein L44
CNAG_04891	0	1.65473	0	0	0	CNAG_04891	Ricin-type beta-trefoil lectin domain
CNAG_04892	0	0	0	0	2.33938	CNAG_04892	No Information
CNAG_04895	0	2.43937	3.16391	0	1.06647	CNAG_04895	Fungal specific transcription factor domain
CNAG_04897	0	0	2.42445	0	0	CNAG_04897	No Information
CNAG_04899	0	2.38903	2.02506	0	0	CNAG_04899	CobW/HypB/UreG, nucleotide-binding domain
CNAG_04900	0	-1.68807	-2.39369	0	0	CNAG_04900	iron-sulfur assembly; regulation G1/S transition; WD40 protein Ciao1 variant
CNAG_04903	1.66005	0	0	1.70341	1.43942	CNAG_04903	No Information
CNAG_04904	0	0	-1.06278	0	0	CNAG_04904	clathrin heavy chain 1
[truncated: 932 more rows]

## Sheet: Sheet2
Supplementary Table 1: Global transcriptional profile of C. neoformans genome during H2O2 induced oxidative stress.
