# Supplementary material for: Global Transcriptome Profile of Cryptococcus neoformans during Exposure to Hydrogen Peroxide Induced Oxidative Stress
Source: PLoS One. 2013 Jan 28;8(1):e55110. doi: 10.1371/journal.pone.0055110 (PMC3557267; doi:10.1371/journal.pone.0055110)
Supplement: Table S3 — Master list of gene ontology annotation of the differentially expressed probes at various time points. (XLSX) [file pone.0055110.s005.xlsx]

## Sheet: 5 min
Table S3: Master list of gene ontology annotation of the differentially expressed probes at various time points.
	MOLECULAR FUNCTION:
GOcategory	Number	frac.	Pvalue	GO term
GO:0005515	212	( 3.8392)	2.2e-16	protein binding
GO:0003674	99	( 1.7928)	2.2e-16	molecular_function
GO:0046872	83	( 1.5031)	2.2e-16	metal ion binding
GO:0003824	65	( 1.1771)	2.2e-16	catalytic activity
GO:0016491	60	( 1.0866)	2.2e-16	oxidoreductase activity
GO:0000166	60	( 1.0866)	2.2e-16	nucleotide binding
GO:0016740	55	( 0.9960)	2.2e-16	transferase activity
GO:0005524	48	( 0.8693)	2.2e-16	ATP binding
GO:0042802	45	( 0.8149)	2.2e-16	identical protein binding
GO:0016787	40	( 0.7244)	2.2e-16	hydrolase activity
GO:0005488	35	( 0.6338)	2.2e-16	binding
GO:0008270	30	( 0.5433)	2.2e-16	zinc ion binding
GO:0003723	19	( 0.3441)	2.2e-16	RNA binding
GO:0016301	18	( 0.3260)	2.2e-16	kinase activity
GO:0003677	17	( 0.3079)	2.2e-16	DNA binding
GO:0003676	14	( 0.2535)	2.2e-16	nucleic acid binding
GO:0003700	12	( 0.2173)	2.2e-16	transcription factor activity
GO:0008233	10	( 0.1811)	2.2e-16	peptidase activity
GO:0016887	8	( 0.1449)	2.2e-16	ATPase activity
GO:0003735	7	( 0.1268)	2.2e-16	structural constituent of ribosome
GO:0004386	3	( 0.0543)	2.2e-16	helicase activity
GO:0016779	1	( 0.0181)	2.2e-16	nucleotidyltransferase activity
GO:0016874	11	( 0.1992)	2.769e-16	ligase activity
GO:0017111	9	( 0.1630)	3.519e-16	nucleoside-triphosphatase activity
GO:0005215	9	( 0.1630)	3.019e-15	transporter activity
GO:0004672	11	( 0.1992)	5.773e-15	protein kinase activity
GO:0004674	10	( 0.1811)	1.979e-14	protein serine/threonine kinase activity
GO:0051082	2	( 0.0362)	2.988e-13	unfolded protein binding
GO:0004519	1	( 0.0181)	9.484e-13	endonuclease activity
GO:0004518	3	( 0.0543)	1.214e-12	nuclease activity
GO:0008168	5	( 0.0905)	7.599e-12	methyltransferase activity
GO:0043565	9	( 0.1630)	1.951e-11	sequence-specific DNA binding
GO:0005525	18	( 0.3260)	3.84e-11	GTP binding
GO:0022891	3	( 0.0543)	6.457e-11	substrate-specific transmembrane transporter activity
GO:0005096	1	( 0.0181)	1.129e-10	GTPase activator activity
GO:0008415	4	( 0.0724)	1.162e-10	acyltransferase activity
GO:0003704	5	( 0.0905)	5.713e-10	specific RNA polymerase II transcription factor activity
GO:0016853	6	( 0.1087)	8.08e-10	isomerase activity
GO:0016798	3	( 0.0543)	1.03e-09	hydrolase activity, acting on glycosyl bonds
GO:0008026	3	( 0.0543)	1.03e-09	ATP-dependent helicase activity
GO:0004842	5	( 0.0905)	2.722e-09	ubiquitin-protein ligase activity
GO:0005198	2	( 0.0362)	2.761e-09	structural molecule activity
GO:0004553	1	( 0.0181)	3.483e-09	hydrolase activity, hydrolyzing O-glycosyl compounds
GO:0016757	7	( 0.1268)	8.38e-09	transferase activity, transferring glycosyl groups
GO:0003729	3	( 0.0543)	9.681e-09	mRNA binding
GO:0004812	2	( 0.0362)	1.617e-08	aminoacyl-tRNA ligase activity
GO:0000287	1	( 0.0181)	2.113e-08	magnesium ion binding
GO:0003924	8	( 0.1449)	2.957e-08	GTPase activity
GO:0003743	5	( 0.0905)	1.779e-07	translation initiation factor activity
GO:0004871	2	( 0.0362)	2.501e-07	signal transducer activity
GO:0016791	1	( 0.0181)	6.6e-07	phosphatase activity
GO:0042626	2	( 0.0362)	7.731e-07	ATPase activity, coupled to transmembrane movement of substances
GO:0016616	2	( 0.0362)	7.731e-07	oxidoreductase activity, acting on the CH-OH group of donors, NAD or NADP as acceptor
GO:0008565	3	( 0.0543)	7.758e-07	protein transporter activity
GO:0003779	4	( 0.0724)	1.051e-06	actin binding
GO:0008237	3	( 0.0543)	1.298e-06	metallopeptidase activity
GO:0043130	2	( 0.0362)	1.37e-06	ubiquitin binding
GO:0005509	3	( 0.0543)	2.178e-06	calcium ion binding
GO:0043169	2	( 0.0362)	2.442e-06	cation binding
GO:0003899	2	( 0.0362)	2.442e-06	DNA-directed RNA polymerase activity
GO:0008094	1	( 0.0181)	3.825e-06	DNA-dependent ATPase activity
GO:0004175	1	( 0.0181)	6.96e-06	endopeptidase activity
GO:0003684	2	( 0.0362)	7.253e-06	damaged DNA binding
GO:0051287	3	( 0.0543)	1.05e-05	NAD binding
GO:0003697	3	( 0.0543)	1.05e-05	single-stranded DNA binding
GO:0050662	2	( 0.0362)	1.234e-05	coenzyme binding
GO:0050661	1	( 0.0181)	1.274e-05	NADP binding
GO:0050660	9	( 0.1630)	1.388e-05	FAD binding
GO:0004721	4	( 0.0724)	1.442e-05	phosphoprotein phosphatase activity
GO:0030528	5	( 0.0905)	1.66e-05	transcription regulator activity
GO:0003690	2	( 0.0362)	2.109e-05	double-stranded DNA binding
GO:0003688	1	( 0.0181)	2.212e-05	DNA replication origin binding
GO:0005085	2	( 0.0362)	3.617e-05	guanyl-nucleotide exchange factor activity
GO:0004004	3	( 0.0543)	5.22e-05	ATP-dependent RNA helicase activity
GO:0042803	4	( 0.0724)	6.305e-05	protein homodimerization activity
GO:0004497	1	( 0.0181)	6.67e-05	monooxygenase activity
GO:0004402	1	( 0.0181)	6.67e-05	histone acetyltransferase activity
GO:0003755	1	( 0.0181)	6.67e-05	peptidyl-prolyl cis-trans isomerase activity
GO:0030170	8	( 0.1449)	8.184e-05	pyridoxal phosphate binding
GO:0004527	1	( 0.0181)	0.0001166	exonuclease activity
GO:0019843	2	( 0.0362)	0.0001866	rRNA binding
GO:0016788	1	( 0.0181)	0.0002049	hydrolase activity, acting on ester bonds
GO:0042393	1	( 0.0181)	0.0003619	histone binding
GO:0008080	1	( 0.0181)	0.0003619	N-acetyltransferase activity
GO:0048037	2	( 0.0362)	0.0005583	cofactor binding
GO:0035091	2	( 0.0362)	0.0005583	phosphoinositide binding
GO:0016881	2	( 0.0362)	0.0005649	acid-amino acid ligase activity
GO:0004222	2	( 0.0362)	0.0005649	metalloendopeptidase activity
GO:0015171	1	( 0.0181)	0.0006422	amino acid transmembrane transporter activity
GO:0016829	20	( 0.3622)	0.0007222	lyase activity
GO:0008289	1	( 0.0181)	0.001144	lipid binding
GO:0015238	2	( 0.0362)	0.001543	drug transporter activity
GO:0004843	2	( 0.0362)	0.001543	ubiquitin-specific protease activity
GO:0004221	2	( 0.0362)	0.001543	ubiquitin thiolesterase activity
GO:0016773	4	( 0.0724)	0.001913	phosphotransferase activity, alcohol group as acceptor
GO:0008483	4	( 0.0724)	0.001913	transaminase activity
GO:0046983	2	( 0.0362)	0.002573	protein dimerization activity
GO:0016820	2	( 0.0362)	0.002573	hydrolase activity, acting on acid anhydrides, catalyzing transmembrane movement of substances
GO:0016772	2	( 0.0362)	0.002573	transferase activity, transferring phosphorus-containing groups
GO:0051015	1	( 0.0181)	0.003564	actin filament binding
GO:0022857	1	( 0.0181)	0.003564	transmembrane transporter activity
GO:0003713	1	( 0.0181)	0.003564	transcription coactivator activity
GO:0000175	1	( 0.0181)	0.003564	3'-5'-exoribonuclease activity
GO:0016818	1	( 0.0181)	0.003657	hydrolase activity, acting on acid anhydrides, in phosphorus-containing anhydrides
GO:0008186	1	( 0.0181)	0.003657	RNA-dependent ATPase activity
GO:0009055	15	( 0.2716)	0.004216	electron carrier activity
GO:0016810	2	( 0.0362)	0.004293	hydrolase activity, acting on carbon-nitrogen (but not peptide) bonds
GO:0031072	4	( 0.0724)	0.004764	heat shock protein binding
GO:0005355	3	( 0.0543)	0.004838	glucose transmembrane transporter activity
GO:0043022	1	( 0.0181)	0.006061	ribosome binding
GO:0004022	1	( 0.0181)	0.006061	alcohol dehydrogenase activity
GO:0020037	9	( 0.1630)	0.007096	heme binding
GO:0000049	2	( 0.0362)	0.007166	tRNA binding
GO:0016566	1	( 0.0181)	0.01033	specific transcriptional repressor activity
GO:0005484	1	( 0.0181)	0.01033	SNAP receptor activity
GO:0004180	1	( 0.0181)	0.01033	carboxypeptidase activity
GO:0016563	5	( 0.0905)	0.01107	transcription activator activity
GO:0015297	4	( 0.0724)	0.01177	antiporter activity
GO:0004190	4	( 0.0724)	0.01177	aspartic-type endopeptidase activity
GO:0016831	2	( 0.0362)	0.01195	carboxy-lyase activity
GO:0008324	2	( 0.0362)	0.01195	cation transmembrane transporter activity
GO:0015578	3	( 0.0543)	0.01233	mannose transmembrane transporter activity
GO:0005353	3	( 0.0543)	0.01233	fructose transmembrane transporter activity
GO:0050085	1	( 0.0181)	0.01766	mannitol 2-dehydrogenase (NADP+) activity
GO:0032115	1	( 0.0181)	0.01766	sorbose reductase activity
GO:0016538	1	( 0.0181)	0.01766	cyclin-dependent protein kinase regulator activity
GO:0008047	1	( 0.0181)	0.01766	enzyme activator activity
GO:0008028	1	( 0.0181)	0.01766	monocarboxylic acid transmembrane transporter activity
GO:0005216	1	( 0.0181)	0.01766	ion channel activity
GO:0004601	1	( 0.0181)	0.01766	peroxidase activity
GO:0004129	1	( 0.0181)	0.01766	cytochrome-c oxidase activity
GO:0004012	1	( 0.0181)	0.01766	phospholipid-translocating ATPase activity
GO:0051087	2	( 0.0362)	0.01988	chaperone binding
GO:0005516	2	( 0.0362)	0.01988	calmodulin binding
GO:0004722	2	( 0.0362)	0.01988	protein serine/threonine phosphatase activity
GO:0008234	4	( 0.0724)	0.02858	cysteine-type peptidase activity
GO:0016986	1	( 0.0181)	0.03023	transcription initiation factor activity
GO:0016564	1	( 0.0181)	0.03023	transcription repressor activity
GO:0016209	1	( 0.0181)	0.03023	antioxidant activity
GO:0015035	3	( 0.0543)	0.03062	protein disulfide oxidoreductase activity
GO:0016769	3	( 0.0543)	0.04794	transferase activity, transferring nitrogenous groups
GO:0003746	3	( 0.0543)	0.04794	translation elongation factor activity
GO:0004540	1	( 0.0181)	0.05173	ribonuclease activity
GO:0004090	1	( 0.0181)	0.05173	carbonyl reductase (NADPH) activity
GO:0000297	1	( 0.0181)	0.05173	spermine transmembrane transporter activity
GO:0015662	2	( 0.0362)	0.05277	ATPase activity, coupled to transmembrane movement of ions, phosphorylative mechanism
GO:0004252	2	( 0.0362)	0.05277	serine-type endopeptidase activity
GO:0031593	2	( 0.0362)	0.0541	polyubiquitin binding
GO:0005507	2	( 0.0362)	0.0541	copper ion binding
	CELLULAR COMPONENT:
GOcategory	Number	frac.	Pvalue	GO term
GO:0005634	180	( 3.2597)	2.2e-16	nucleus
GO:0005737	174	( 3.1510)	2.2e-16	cytoplasm
GO:0005829	150	( 2.7164)	2.2e-16	cytosol
GO:0016020	117	( 2.1188)	2.2e-16	membrane
GO:0005739	106	( 1.9196)	2.2e-16	mitochondrion
GO:0016021	94	( 1.7023)	2.2e-16	integral to membrane
GO:0005886	59	( 1.0685)	2.2e-16	plasma membrane
GO:0005783	54	( 0.9779)	2.2e-16	endoplasmic reticulum
GO:0005789	32	( 0.5795)	2.2e-16	endoplasmic reticulum membrane
GO:0005575	31	( 0.5614)	2.2e-16	cellular_component
GO:0005730	27	( 0.4890)	2.2e-16	nucleolus
GO:0005622	26	( 0.4708)	2.2e-16	intracellular
GO:0005794	25	( 0.4527)	2.2e-16	Golgi apparatus
GO:0030529	16	( 0.2898)	2.2e-16	ribonucleoprotein complex
GO:0005840	15	( 0.2716)	2.2e-16	ribosome
GO:0032153	13	( 0.2354)	2.2e-16	cell division site
GO:0005773	11	( 0.1992)	2.2e-16	vacuole
GO:0005816	9	( 0.1630)	2.2e-16	spindle pole body
GO:0000329	9	( 0.1630)	2.2e-16	fungal-type vacuole membrane
GO:0005774	8	( 0.1449)	2.2e-16	vacuolar membrane
GO:0051286	7	( 0.1268)	2.2e-16	cell tip
GO:0000139	7	( 0.1268)	2.2e-16	Golgi membrane
GO:0005935	6	( 0.1087)	2.2e-16	cellular bud neck
GO:0000790	4	( 0.0724)	2.2e-16	nuclear chromatin
GO:0005856	3	( 0.0543)	2.2e-16	cytoskeleton
GO:0005768	3	( 0.0543)	2.2e-16	endosome
GO:0043234	4	( 0.0724)	3.253e-16	protein complex
GO:0005694	4	( 0.0724)	5.621e-16	chromosome
GO:0005635	4	( 0.0724)	1.688e-14	nuclear envelope
GO:0005681	4	( 0.0724)	8.971e-14	spliceosome
GO:0043332	7	( 0.1268)	1.656e-13	mating projection tip
GO:0005741	5	( 0.0905)	7.599e-12	mitochondrial outer membrane
GO:0009986	10	( 0.1811)	9.386e-12	cell surface
GO:0000502	2	( 0.0362)	1.626e-11	proteasome complex
GO:0005759	19	( 0.3441)	1.649e-11	mitochondrial matrix
GO:0000324	10	( 0.1811)	2.466e-11	fungal-type vacuole
GO:0005625	19	( 0.3441)	4.038e-11	soluble fraction
GO:0010008	2	( 0.0362)	9.488e-11	endosome membrane
GO:0022625	1	( 0.0181)	1.129e-10	cytosolic large ribosomal subunit
GO:0005743	27	( 0.4890)	1.962e-10	mitochondrial inner membrane
GO:0005819	4	( 0.0724)	2.017e-10	spindle
GO:0031965	5	( 0.0905)	1.611e-09	nuclear membrane
GO:0030479	3	( 0.0543)	1.824e-09	actin cortical patch
GO:0005654	6	( 0.1087)	2.324e-09	nucleoplasm
GO:0005624	13	( 0.2354)	2.81e-09	membrane fraction
GO:0005576	9	( 0.1630)	4.769e-09	extracellular region
GO:0000775	1	( 0.0181)	1.15e-08	chromosome, centromeric region
GO:0005643	3	( 0.0543)	2.817e-08	nuclear pore
GO:0005934	6	( 0.1087)	4.979e-08	cellular bud tip
GO:0030686	7	( 0.1268)	7.226e-07	90S preribosome
GO:0005777	5	( 0.0905)	8.292e-07	peroxisome
GO:0000781	2	( 0.0362)	1.37e-06	chromosome, telomeric region
GO:0000131	5	( 0.0905)	1.394e-06	incipient cellular bud site
GO:0001950	9	( 0.1630)	3.539e-06	PME fraction
GO:0030428	4	( 0.0724)	5.015e-06	cell septum
GO:0005792	3	( 0.0543)	1.05e-05	microsome
GO:0000785	2	( 0.0362)	2.109e-05	chromatin
GO:0000124	2	( 0.0362)	2.109e-05	SAGA complex
GO:0005811	1	( 0.0181)	2.212e-05	lipid particle
GO:0005938	4	( 0.0724)	2.453e-05	cell cortex
GO:0030117	1	( 0.0181)	3.832e-05	membrane coat
GO:0005778	1	( 0.0181)	3.832e-05	peroxisomal membrane
GO:0031966	6	( 0.1087)	7.82e-05	mitochondrial membrane
GO:0030427	3	( 0.0543)	8.951e-05	site of polarized growth
GO:0005669	1	( 0.0181)	0.0001166	transcription factor TFIID complex
GO:0005887	5	( 0.0905)	0.0001939	integral to plasma membrane
GO:0032040	6	( 0.1087)	0.0001952	small-subunit processome
GO:0030173	1	( 0.0181)	0.0002049	integral to Golgi membrane
GO:0000776	1	( 0.0181)	0.0002049	kinetochore
GO:0030176	7	( 0.1268)	0.0003149	integral to endoplasmic reticulum membrane
GO:0005628	2	( 0.0362)	0.0003244	prospore membrane
GO:0042175	1	( 0.0181)	0.0003619	nuclear envelope-endoplasmic reticulum network
GO:0030446	3	( 0.0543)	0.0003968	hyphal cell wall
GO:0005933	3	( 0.0543)	0.0003968	cellular bud
GO:0051285	4	( 0.0724)	0.000455	cell cortex of cell tip
GO:0000228	1	( 0.0181)	0.0006422	nuclear chromosome
GO:0042645	4	( 0.0724)	0.0007468	mitochondrial nucleoid
GO:0030134	1	( 0.0181)	0.001144	ER to Golgi transport vesicle
GO:0005762	1	( 0.0181)	0.001144	mitochondrial large ribosomal subunit
GO:0005758	9	( 0.1630)	0.001466	mitochondrial intermembrane space
GO:0030687	6	( 0.1087)	0.001867	nucleolar preribosome, large subunit precursor
GO:0035267	1	( 0.0181)	0.002044	NuA4 histone acetyltransferase complex
GO:0005802	1	( 0.0181)	0.002044	trans-Golgi network
GO:0005619	1	( 0.0181)	0.002044	fungal-type spore wall
GO:0009277	5	( 0.0905)	0.00298	fungal-type cell wall
GO:0005665	1	( 0.0181)	0.003564	DNA-directed RNA polymerase II, core complex
GO:0000932	1	( 0.0181)	0.003657	cytoplasmic mRNA processing body
GO:0048471	1	( 0.0181)	0.006061	perinuclear region of cytoplasm
GO:0031225	1	( 0.0181)	0.006061	anchored to membrane
GO:0000812	1	( 0.0181)	0.006061	SWR1 complex
GO:0010494	2	( 0.0362)	0.007166	stress granule
GO:0001411	2	( 0.0362)	0.007166	hyphal tip
GO:0046540	3	( 0.0543)	0.007794	U4/U6 x U5 tri-snRNP complex
GO:0031201	1	( 0.0181)	0.01033	SNARE complex
GO:0005847	1	( 0.0181)	0.01033	mRNA cleavage and polyadenylation specificity factor complex
GO:0005736	1	( 0.0181)	0.01033	DNA-directed RNA polymerase I complex
GO:0031097	2	( 0.0362)	0.01195	medial ring
GO:0005618	2	( 0.0362)	0.01195	cell wall
GO:0000328	2	( 0.0362)	0.01195	fungal-type vacuole lumen
GO:0030131	1	( 0.0181)	0.01766	clathrin adaptor complex
GO:0005682	1	( 0.0181)	0.01766	snRNP U5
GO:0030133	1	( 0.0181)	0.03023	transport vesicle
GO:0000786	1	( 0.0181)	0.03023	nucleosome
GO:0000300	1	( 0.0181)	0.03023	peripheral to membrane of membrane fraction
GO:0022626	3	( 0.0543)	0.03062	cytosolic ribosome
GO:0031307	2	( 0.0362)	0.03291	integral to mitochondrial outer membrane
GO:0005685	2	( 0.0362)	0.03291	snRNP U1
GO:0030445	4	( 0.0724)	0.04364	yeast-form cell wall
	BIOLOGICAL PROCESS:
GOcategory	Number	frac.	Pvalue	GO term
GO:0006810	73	( 1.3220)	2.2e-16	transport
GO:0008152	70	( 1.2677)	2.2e-16	metabolic process
GO:0055114	61	( 1.1047)	2.2e-16	oxidation reduction
GO:0008150	56	( 1.0141)	2.2e-16	biological_process
GO:0055085	36	( 0.6519)	2.2e-16	transmembrane transport
GO:0033554	35	( 0.6338)	2.2e-16	cellular response to stress
GO:0042493	30	( 0.5433)	2.2e-16	response to drug
GO:0006351	27	( 0.4890)	2.2e-16	transcription, DNA-dependent
GO:0006355	24	( 0.4346)	2.2e-16	regulation of transcription, DNA-dependent
GO:0006364	22	( 0.3984)	2.2e-16	rRNA processing
GO:0009405	20	( 0.3622)	2.2e-16	pathogenesis
GO:0016310	18	( 0.3260)	2.2e-16	phosphorylation
GO:0015031	18	( 0.3260)	2.2e-16	protein transport
GO:0006412	16	( 0.2898)	2.2e-16	translation
GO:0030447	14	( 0.2535)	2.2e-16	filamentous growth
GO:0007165	13	( 0.2354)	2.2e-16	signal transduction
GO:0007049	13	( 0.2354)	2.2e-16	cell cycle
GO:0005975	13	( 0.2354)	2.2e-16	carbohydrate metabolic process
GO:0030448	12	( 0.2173)	2.2e-16	hyphal growth
GO:0006468	12	( 0.2173)	2.2e-16	protein amino acid phosphorylation
GO:0051301	10	( 0.1811)	2.2e-16	cell division
GO:0006397	10	( 0.1811)	2.2e-16	mRNA processing
GO:0007126	9	( 0.1630)	2.2e-16	meiosis
GO:0016192	8	( 0.1449)	2.2e-16	vesicle-mediated transport
GO:0006950	8	( 0.1449)	2.2e-16	response to stress
GO:0006886	8	( 0.1449)	2.2e-16	intracellular protein transport
GO:0006200	8	( 0.1449)	2.2e-16	ATP catabolic process
GO:0008380	7	( 0.1268)	2.2e-16	RNA splicing
GO:0007067	6	( 0.1087)	2.2e-16	mitosis
GO:0007346	5	( 0.0905)	2.2e-16	regulation of mitotic cell cycle
GO:0006281	5	( 0.0905)	2.2e-16	DNA repair
GO:0006974	4	( 0.0724)	2.2e-16	response to DNA damage stimulus
GO:0006897	4	( 0.0724)	2.2e-16	endocytosis
GO:0016568	3	( 0.0543)	2.2e-16	chromatin modification
GO:0006457	3	( 0.0543)	2.2e-16	protein folding
GO:0006260	1	( 0.0181)	2.2e-16	DNA replication
GO:0000070	1	( 0.0181)	2.2e-16	mitotic sister chromatid segregation
GO:0030437	5	( 0.0905)	1.997e-15	ascospore formation
GO:0006888	2	( 0.0362)	1.535e-14	ER to Golgi vesicle-mediated transport
GO:0031505	11	( 0.1992)	1.661e-14	fungal-type cell wall organization and biogenesis
GO:0000398	4	( 0.0724)	2.667e-13	nuclear mRNA splicing, via spliceosome
GO:0016567	5	( 0.0905)	1.556e-12	protein ubiquitination
GO:0006508	9	( 0.1630)	2.511e-12	proteolysis
GO:0006511	4	( 0.0724)	4.489e-12	ubiquitin-dependent protein catabolic process
GO:0042254	25	( 0.4527)	4.675e-12	ribosome biogenesis and assembly
GO:0006357	5	( 0.0905)	7.599e-12	regulation of transcription from RNA polymerase II promoter
GO:0006811	13	( 0.2354)	1.557e-11	ion transport
GO:0006338	3	( 0.0543)	2.192e-11	chromatin remodeling
GO:0030435	5	( 0.0905)	2.212e-11	sporulation
GO:0032259	5	( 0.0905)	3.803e-11	methylation
GO:0043547	1	( 0.0181)	6.053e-11	positive regulation of GTPase activity
GO:0008643	3	( 0.0543)	6.457e-11	carbohydrate transport
GO:0043161	3	( 0.0543)	1.112e-10	proteasomal ubiquitin-dependent protein catabolic process
GO:0000747	1	( 0.0181)	1.975e-10	conjugation with cellular fusion
GO:0015992	2	( 0.0362)	2.857e-10	proton transport
GO:0006348	2	( 0.0362)	4.993e-10	chromatin silencing at telomere
GO:0030466	1	( 0.0181)	6.119e-10	chromatin silencing at silent mating-type cassette
GO:0007163	3	( 0.0543)	1.03e-09	establishment and/or maintenance of cell polarity
GO:0016573	1	( 0.0181)	1.086e-09	histone acetylation
GO:0007131	1	( 0.0181)	1.938e-09	meiotic recombination
GO:0032543	9	( 0.1630)	2.932e-09	mitochondrial translation
GO:0051028	3	( 0.0543)	5.71e-09	mRNA transport
GO:0007264	6	( 0.1087)	6.773e-09	small GTPase mediated signal transduction
GO:0032569	6	( 0.1087)	1.11e-08	specific transcription from RNA polymerase II promoter
GO:0033205	1	( 0.0181)	2.113e-08	cytokinesis during cell cycle
GO:0006184	8	( 0.1449)	2.852e-08	GTP catabolic process
GO:0006623	2	( 0.0362)	4.786e-08	protein targeting to vacuole
GO:0006979	1	( 0.0181)	7.296e-08	response to oxidative stress
GO:0006995	2	( 0.0362)	8.265e-08	cellular response to nitrogen starvation
GO:0000723	2	( 0.0362)	8.265e-08	telomere maintenance
GO:0006413	6	( 0.1087)	8.267e-08	translational initiation
GO:0006629	7	( 0.1268)	1.064e-07	lipid metabolic process
GO:0007047	4	( 0.0724)	1.348e-07	cell wall organization and biogenesis
GO:0006270	2	( 0.0362)	1.434e-07	DNA replication initiation
GO:0006914	1	( 0.0181)	2.11e-07	autophagy
GO:0006970	4	( 0.0724)	2.35e-07	response to osmotic stress
GO:0000910	2	( 0.0362)	2.501e-07	cytokinesis
GO:0006406	4	( 0.0724)	6.289e-07	mRNA export from nucleus
GO:0016311	1	( 0.0181)	6.6e-07	dephosphorylation
GO:0045944	2	( 0.0362)	7.731e-07	positive regulation of transcription from RNA polymerase II promoter
GO:0007124	2	( 0.0362)	7.731e-07	pseudohyphal growth
GO:0006417	3	( 0.0543)	7.763e-07	regulation of translation
GO:0008033	8	( 0.1449)	8.362e-07	tRNA processing
GO:0006342	1	( 0.0181)	1.178e-06	chromatin silencing
GO:0001403	2	( 0.0362)	1.37e-06	invasive growth in response to glucose limitation
GO:0008652	19	( 0.3441)	1.606e-06	amino acid biosynthetic process
GO:0030433	3	( 0.0543)	2.178e-06	ER-associated protein catabolic process
GO:0006865	3	( 0.0543)	2.178e-06	amino acid transport
GO:0031137	2	( 0.0362)	2.442e-06	regulation of conjugation with cellular fusion
GO:0007059	2	( 0.0362)	2.442e-06	chromosome segregation
GO:0006418	2	( 0.0362)	2.442e-06	tRNA aminoacylation for protein translation
GO:0006289	2	( 0.0362)	2.442e-06	nucleotide-excision repair
GO:0007015	1	( 0.0181)	3.825e-06	actin filament organization
GO:0019236	2	( 0.0362)	4.277e-06	response to pheromone
GO:0030476	2	( 0.0362)	4.37e-06	ascospore wall assembly
GO:0006366	2	( 0.0362)	4.37e-06	transcription from RNA polymerase II promoter
GO:0008654	1	( 0.0181)	6.96e-06	phospholipid biosynthetic process
GO:0000001	1	( 0.0181)	6.96e-06	mitochondrion inheritance
GO:0010553	2	( 0.0362)	7.253e-06	negative regulation of specific transcription from RNA polymerase II promoter
GO:0007035	2	( 0.0362)	7.253e-06	vacuolar acidification
GO:0000122	2	( 0.0362)	1.234e-05	negative regulation of transcription from RNA polymerase II promoter
GO:0042787	1	( 0.0181)	1.274e-05	protein ubiquitination during ubiquitin-dependent protein catabolic process
GO:0030036	3	( 0.0543)	1.787e-05	actin cytoskeleton organization and biogenesis
GO:0006913	3	( 0.0543)	1.787e-05	nucleocytoplasmic transport
GO:0045324	1	( 0.0181)	2.212e-05	late endosome to vacuole transport
GO:0007094	1	( 0.0181)	2.212e-05	mitotic cell cycle spindle assembly checkpoint
GO:0000272	1	( 0.0181)	2.212e-05	polysaccharide catabolic process
GO:0045449	1	( 0.0181)	2.344e-05	regulation of transcription
GO:0042710	1	( 0.0181)	2.344e-05	biofilm formation
GO:0006396	3	( 0.0543)	3.05e-05	RNA processing
GO:0051603	2	( 0.0362)	3.617e-05	proteolysis involved in cellular protein catabolic process
GO:0007005	2	( 0.0362)	3.617e-05	mitochondrion organization and biogenesis
GO:0006887	2	( 0.0362)	3.617e-05	exocytosis
GO:0006486	2	( 0.0362)	3.617e-05	protein amino acid glycosylation
GO:0006464	1	( 0.0181)	3.832e-05	protein modification process
GO:0006367	1	( 0.0181)	3.832e-05	transcription initiation from RNA polymerase II promoter
GO:0006470	5	( 0.0905)	4.423e-05	protein amino acid dephosphorylation
GO:0000462	5	( 0.0905)	4.423e-05	maturation of SSU-rRNA from tricistronic rRNA transcript (SSU-rRNA, 5.8S rRNA, LSU-rRNA)
GO:0008360	3	( 0.0543)	5.22e-05	regulation of cell shape
GO:0000027	4	( 0.0724)	6.305e-05	ribosomal large subunit assembly and maintenance
GO:0006461	1	( 0.0181)	6.67e-05	protein complex assembly
GO:0000413	1	( 0.0181)	6.67e-05	protein peptidyl-prolyl isomerization
GO:0008610	11	( 0.1992)	7.222e-05	lipid biosynthetic process
GO:0030010	2	( 0.0362)	0.0001076	establishment of cell polarity
GO:0009408	2	( 0.0362)	0.0001076	response to heat
GO:0008361	1	( 0.0181)	0.0001166	regulation of cell size
GO:0000082	1	( 0.0181)	0.0001166	G1/S transition of mitotic cell cycle
GO:0006368	5	( 0.0905)	0.0001184	RNA elongation from RNA polymerase II promoter
GO:0009058	9	( 0.1630)	0.0001224	biosynthetic process
GO:0042144	2	( 0.0362)	0.0001866	vacuole fusion, non-autophagic
GO:0009060	7	( 0.1268)	0.0002019	aerobic respiration
GO:0032258	1	( 0.0181)	0.0002049	CVT pathway
GO:0006520	3	( 0.0543)	0.0002411	amino acid metabolic process
GO:0006696	5	( 0.0905)	0.0003052	ergosterol biosynthetic process
GO:0006694	5	( 0.0905)	0.0003052	steroid biosynthetic process
GO:0007033	1	( 0.0181)	0.0003619	vacuole organization and biogenesis
GO:0006407	1	( 0.0181)	0.0003619	rRNA export from nucleus
GO:0006812	4	( 0.0724)	0.000455	cation transport
GO:0000447	4	( 0.0724)	0.000455	endonucleolytic cleavage in ITS1 to separate SSU-rRNA from 5.8S rRNA and LSU-rRNA from tricistronic rRNA transcript (SSU-rRNA, 5.8S rRNA, LSU-rRNA)
GO:0051666	2	( 0.0362)	0.0005583	actin cortical patch localization
GO:0000902	2	( 0.0362)	0.0005583	cell morphogenesis
GO:0044237	2	( 0.0362)	0.0005649	cellular metabolic process
GO:0016579	2	( 0.0362)	0.0005649	protein deubiquitination
GO:0006606	2	( 0.0362)	0.0005649	protein import into nucleus
GO:0006096	2	( 0.0362)	0.0005649	glycolysis
GO:0010552	1	( 0.0181)	0.0006422	positive regulation of specific transcription from RNA polymerase II promoter
GO:0001302	7	( 0.1268)	0.0007396	replicative cell aging
GO:0030950	4	( 0.0724)	0.0007468	establishment and/or maintenance of actin cytoskeleton polarity
GO:0006506	2	( 0.0362)	0.0009274	GPI anchor biosynthetic process
GO:0055072	3	( 0.0543)	0.001079	iron ion homeostasis
GO:0006378	1	( 0.0181)	0.001144	mRNA polyadenylation
GO:0007096	2	( 0.0362)	0.001543	regulation of exit from mitosis
GO:0006754	2	( 0.0362)	0.001543	ATP biosynthetic process
GO:0006855	3	( 0.0543)	0.001781	multidrug transport
GO:0045454	6	( 0.1087)	0.001867	cell redox homeostasis
GO:0016126	6	( 0.1087)	0.001908	sterol biosynthetic process
GO:0008645	4	( 0.0724)	0.001913	hexose transport
GO:0019933	1	( 0.0181)	0.002044	cAMP-mediated signaling
GO:0006379	1	( 0.0181)	0.002044	mRNA cleavage
GO:0000183	1	( 0.0181)	0.002044	chromatin silencing at rDNA
GO:0051726	3	( 0.0543)	0.002938	regulation of cell cycle
GO:0042274	3	( 0.0543)	0.002938	ribosomal small subunit biogenesis and assembly
GO:0006414	3	( 0.0543)	0.002938	translational elongation
GO:0000002	5	( 0.0905)	0.00298	mitochondrial genome maintenance
GO:0006631	4	( 0.0724)	0.00302	fatty acid metabolic process
GO:0030150	1	( 0.0181)	0.003564	protein import into mitochondrial matrix
GO:0016571	1	( 0.0181)	0.003564	histone methylation
GO:0007090	1	( 0.0181)	0.003564	regulation of S phase of mitotic cell cycle
GO:0006813	1	( 0.0181)	0.003564	potassium ion transport
GO:0006334	1	( 0.0181)	0.003564	nucleosome assembly
GO:0006221	1	( 0.0181)	0.003564	pyrimidine nucleotide biosynthetic process
GO:0000753	1	( 0.0181)	0.003564	cellular morphogenesis during conjugation with cellular fusion
GO:0000147	1	( 0.0181)	0.003564	actin cortical patch assembly
GO:0044275	1	( 0.0181)	0.003657	cellular carbohydrate catabolic process
GO:0042026	1	( 0.0181)	0.003657	protein refolding
GO:0031098	1	( 0.0181)	0.003657	stress-activated protein kinase signaling pathway
GO:0030071	1	( 0.0181)	0.003657	regulation of mitotic metaphase/anaphase transition
GO:0016070	1	( 0.0181)	0.003657	RNA metabolic process
GO:0010389	1	( 0.0181)	0.003657	regulation of G2/M transition of mitotic cell cycle
GO:0009267	1	( 0.0181)	0.003657	cellular response to starvation
GO:0006611	1	( 0.0181)	0.003657	protein export from nucleus
GO:0000079	1	( 0.0181)	0.003657	regulation of cyclin-dependent protein kinase activity
GO:0000022	1	( 0.0181)	0.003657	mitotic spindle elongation
GO:0043687	2	( 0.0362)	0.004293	post-translational protein modification
GO:0010570	2	( 0.0362)	0.004293	regulation of filamentous growth
GO:0000750	2	( 0.0362)	0.004293	pheromone-dependent signal transduction during conjugation with cellular fusion
GO:0000209	2	( 0.0362)	0.004293	protein polyubiquitination
GO:0000920	5	( 0.0905)	0.004678	cell separation during cytokinesis
GO:0000472	4	( 0.0724)	0.004764	endonucleolytic cleavage to generate mature 5'-end of SSU-rRNA from (SSU-rRNA, 5.8S rRNA, LSU-rRNA)
GO:0007118	3	( 0.0543)	0.004838	budding cell apical bud growth
GO:0006284	1	( 0.0181)	0.006061	base-excision repair
GO:0000160	1	( 0.0181)	0.006061	two-component signal transduction system (phosphorelay)
GO:0000055	2	( 0.0362)	0.007166	ribosomal large subunit export from nucleus
GO:0042273	5	( 0.0905)	0.007304	ribosomal large subunit biogenesis and assembly
GO:0000480	4	( 0.0724)	0.0075	endonucleolytic cleavage in 5'-ETS of tricistronic rRNA transcript (SSU-rRNA, 5.8S rRNA, LSU-rRNA)
GO:0006874	3	( 0.0543)	0.007794	cellular calcium ion homeostasis
GO:0006139	3	( 0.0543)	0.007794	nucleobase, nucleoside, nucleotide and nucleic acid metabolic process
GO:0046677	3	( 0.0543)	0.007941	response to antibiotic
GO:0000086	3	( 0.0543)	0.007941	G2/M transition of mitotic cell cycle
GO:0043085	1	( 0.0181)	0.01033	positive regulation of catalytic activity
GO:0032955	1	( 0.0181)	0.01033	regulation of barrier septum formation
GO:0030242	1	( 0.0181)	0.01033	peroxisome degradation
GO:0016197	1	( 0.0181)	0.01033	endosome transport
GO:0007119	1	( 0.0181)	0.01033	budding cell isotropic bud growth
GO:0007114	1	( 0.0181)	0.01033	cell budding
GO:0006999	1	( 0.0181)	0.01033	nuclear pore organization and biogenesis
GO:0006609	1	( 0.0181)	0.01033	mRNA-binding (hnRNP) protein import into nucleus
GO:0006607	1	( 0.0181)	0.01033	NLS-bearing substrate import into nucleus
GO:0006446	1	( 0.0181)	0.01033	regulation of translational initiation
GO:0006383	1	( 0.0181)	0.01033	transcription from RNA polymerase III promoter
GO:0006268	1	( 0.0181)	0.01033	DNA unwinding during replication
GO:0001410	1	( 0.0181)	0.01033	chlamydospore formation
GO:0000422	1	( 0.0181)	0.01033	mitochondrion degradation
GO:0000282	1	( 0.0181)	0.01033	cellular bud site selection
GO:0015758	4	( 0.0724)	0.01177	glucose transport
GO:0009086	4	( 0.0724)	0.01177	methionine biosynthetic process
GO:0006807	4	( 0.0724)	0.01177	nitrogen compound metabolic process
GO:0007121	2	( 0.0362)	0.01195	bipolar cellular bud site selection
GO:0006301	2	( 0.0362)	0.01195	postreplication repair
GO:0032889	3	( 0.0543)	0.01233	regulation of vacuole fusion, non-autophagic
GO:0015761	3	( 0.0543)	0.01233	mannose transport
GO:0015755	3	( 0.0543)	0.01233	fructose transport
GO:0051017	1	( 0.0181)	0.01766	actin filament bundle formation
GO:0045835	1	( 0.0181)	0.01766	negative regulation of meiosis
GO:0045332	1	( 0.0181)	0.01766	phospholipid translocation
GO:0042850	1	( 0.0181)	0.01766	L-sorbose catabolic process
GO:0031321	1	( 0.0181)	0.01766	ascospore-type prospore formation
GO:0016237	1	( 0.0181)	0.01766	microautophagy
GO:0009097	1	( 0.0181)	0.01766	isoleucine biosynthetic process
GO:0007266	1	( 0.0181)	0.01766	Rho protein signal transduction
GO:0006626	1	( 0.0181)	0.01766	protein targeting to mitochondrion
GO:0006612	1	( 0.0181)	0.01766	protein targeting to membrane
GO:0000165	1	( 0.0181)	0.01766	MAPKKK cascade
GO:0000032	1	( 0.0181)	0.01766	cell wall mannoprotein biosynthetic process
GO:0032878	3	( 0.0543)	0.01946	regulation of establishment and/or maintenance of cell polarity
GO:0002098	3	( 0.0543)	0.01946	tRNA wobble uridine modification
GO:0043328	2	( 0.0362)	0.01988	protein targeting to vacuole during ubiquitin-dependent protein catabolic process via the MVB pathway
GO:0042147	2	( 0.0362)	0.01988	retrograde transport, endosome to Golgi
GO:0031929	2	( 0.0362)	0.01988	TOR signaling pathway
GO:0007031	2	( 0.0362)	0.01988	peroxisome organization and biogenesis
GO:0006826	2	( 0.0362)	0.01988	iron ion transport
GO:0006513	2	( 0.0362)	0.01988	protein monoubiquitination
GO:0006415	2	( 0.0362)	0.01988	translational termination
GO:0006409	2	( 0.0362)	0.01988	tRNA export from nucleus
GO:0006302	2	( 0.0362)	0.01988	double-strand break repair
GO:0006012	2	( 0.0362)	0.01988	galactose metabolic process
GO:0022900	14	( 0.2535)	0.02428	electron transport chain
GO:0006633	5	( 0.0905)	0.02516	fatty acid biosynthetic process
GO:0006099	5	( 0.0905)	0.02516	tricarboxylic acid cycle
GO:0051056	1	( 0.0181)	0.03023	regulation of small GTPase mediated signal transduction
GO:0045047	1	( 0.0181)	0.03023	protein targeting to ER
GO:0032005	1	( 0.0181)	0.03023	signal transduction during conjugation with cellular fusion
GO:0031573	1	( 0.0181)	0.03023	intra-S DNA damage checkpoint
GO:0031124	1	( 0.0181)	0.03023	mRNA 3'-end processing
GO:0009231	1	( 0.0181)	0.03023	riboflavin biosynthetic process
GO:0007265	1	( 0.0181)	0.03023	Ras protein signal transduction
GO:0007186	1	( 0.0181)	0.03023	G-protein coupled receptor protein signaling pathway
GO:0007039	1	( 0.0181)	0.03023	vacuolar protein catabolic process
GO:0006608	1	( 0.0181)	0.03023	snRNP protein import into nucleus
GO:0006354	1	( 0.0181)	0.03023	RNA elongation
GO:0000083	1	( 0.0181)	0.03023	G1/S-specific transcription in mitotic cell cycle
GO:0033314	3	( 0.0543)	0.03062	mitotic cell cycle DNA replication checkpoint
GO:0006915	3	( 0.0543)	0.03062	apoptosis
GO:0006896	3	( 0.0543)	0.03062	Golgi to vacuole transport
GO:0007089	2	( 0.0362)	0.03291	traversing start control point of mitotic cell cycle
GO:0000463	2	( 0.0362)	0.03291	maturation of LSU-rRNA from tricistronic rRNA transcript (SSU-rRNA, 5.8S rRNA, LSU-rRNA)
GO:0000296	2	( 0.0362)	0.03291	spermine transport
GO:0006906	3	( 0.0543)	0.04794	vesicle fusion
GO:0006893	3	( 0.0543)	0.04794	Golgi to plasma membrane transport
GO:0006869	3	( 0.0543)	0.04794	lipid transport

## Sheet: 15 min
	MOLECULAR FUNCTION:
GOcategory	Number	frac.	Pvalue	GO term
GO:0005515	212	( 3.8392)	2.2e-16	protein binding
GO:0003674	99	( 1.7928)	2.2e-16	molecular_function
GO:0046872	83	( 1.5031)	2.2e-16	metal ion binding
GO:0003824	65	( 1.1771)	2.2e-16	catalytic activity
GO:0016491	60	( 1.0866)	2.2e-16	oxidoreductase activity
GO:0000166	60	( 1.0866)	2.2e-16	nucleotide binding
GO:0016740	55	( 0.9960)	2.2e-16	transferase activity
GO:0005524	48	( 0.8693)	2.2e-16	ATP binding
GO:0042802	45	( 0.8149)	2.2e-16	identical protein binding
GO:0016787	40	( 0.7244)	2.2e-16	hydrolase activity
GO:0005488	35	( 0.6338)	2.2e-16	binding
GO:0008270	30	( 0.5433)	2.2e-16	zinc ion binding
GO:0003723	19	( 0.3441)	2.2e-16	RNA binding
GO:0016301	18	( 0.3260)	2.2e-16	kinase activity
GO:0003677	17	( 0.3079)	2.2e-16	DNA binding
GO:0003676	14	( 0.2535)	2.2e-16	nucleic acid binding
GO:0003700	12	( 0.2173)	2.2e-16	transcription factor activity
GO:0008233	10	( 0.1811)	2.2e-16	peptidase activity
GO:0016887	8	( 0.1449)	2.2e-16	ATPase activity
GO:0003735	7	( 0.1268)	2.2e-16	structural constituent of ribosome
GO:0004386	3	( 0.0543)	2.2e-16	helicase activity
GO:0016779	1	( 0.0181)	2.2e-16	nucleotidyltransferase activity
GO:0016874	11	( 0.1992)	2.769e-16	ligase activity
GO:0017111	9	( 0.1630)	3.519e-16	nucleoside-triphosphatase activity
GO:0005215	9	( 0.1630)	3.019e-15	transporter activity
GO:0004672	11	( 0.1992)	5.773e-15	protein kinase activity
GO:0004674	10	( 0.1811)	1.979e-14	protein serine/threonine kinase activity
GO:0051082	2	( 0.0362)	2.988e-13	unfolded protein binding
GO:0004519	1	( 0.0181)	9.484e-13	endonuclease activity
GO:0004518	3	( 0.0543)	1.214e-12	nuclease activity
GO:0008168	5	( 0.0905)	7.599e-12	methyltransferase activity
GO:0043565	9	( 0.1630)	1.951e-11	sequence-specific DNA binding
GO:0005525	18	( 0.3260)	3.84e-11	GTP binding
GO:0022891	3	( 0.0543)	6.457e-11	substrate-specific transmembrane transporter activity
GO:0005096	1	( 0.0181)	1.129e-10	GTPase activator activity
GO:0008415	4	( 0.0724)	1.162e-10	acyltransferase activity
GO:0003704	5	( 0.0905)	5.713e-10	specific RNA polymerase II transcription factor activity
GO:0016853	6	( 0.1087)	8.08e-10	isomerase activity
GO:0016798	3	( 0.0543)	1.03e-09	hydrolase activity, acting on glycosyl bonds
GO:0008026	3	( 0.0543)	1.03e-09	ATP-dependent helicase activity
GO:0004842	5	( 0.0905)	2.722e-09	ubiquitin-protein ligase activity
GO:0005198	2	( 0.0362)	2.761e-09	structural molecule activity
GO:0004553	1	( 0.0181)	3.483e-09	hydrolase activity, hydrolyzing O-glycosyl compounds
GO:0016757	7	( 0.1268)	8.38e-09	transferase activity, transferring glycosyl groups
GO:0003729	3	( 0.0543)	9.681e-09	mRNA binding
GO:0004812	2	( 0.0362)	1.617e-08	aminoacyl-tRNA ligase activity
GO:0000287	1	( 0.0181)	2.113e-08	magnesium ion binding
GO:0003924	8	( 0.1449)	2.957e-08	GTPase activity
GO:0003743	5	( 0.0905)	1.779e-07	translation initiation factor activity
GO:0004871	2	( 0.0362)	2.501e-07	signal transducer activity
GO:0016791	1	( 0.0181)	6.6e-07	phosphatase activity
GO:0042626	2	( 0.0362)	7.731e-07	ATPase activity, coupled to transmembrane movement of substances
GO:0016616	2	( 0.0362)	7.731e-07	oxidoreductase activity, acting on the CH-OH group of donors, NAD or NADP as acceptor
GO:0008565	3	( 0.0543)	7.758e-07	protein transporter activity
GO:0003779	4	( 0.0724)	1.051e-06	actin binding
GO:0008237	3	( 0.0543)	1.298e-06	metallopeptidase activity
GO:0043130	2	( 0.0362)	1.37e-06	ubiquitin binding
GO:0005509	3	( 0.0543)	2.178e-06	calcium ion binding
GO:0043169	2	( 0.0362)	2.442e-06	cation binding
GO:0003899	2	( 0.0362)	2.442e-06	DNA-directed RNA polymerase activity
GO:0008094	1	( 0.0181)	3.825e-06	DNA-dependent ATPase activity
GO:0004175	1	( 0.0181)	6.96e-06	endopeptidase activity
GO:0003684	2	( 0.0362)	7.253e-06	damaged DNA binding
GO:0051287	3	( 0.0543)	1.05e-05	NAD binding
GO:0003697	3	( 0.0543)	1.05e-05	single-stranded DNA binding
GO:0050662	2	( 0.0362)	1.234e-05	coenzyme binding
GO:0050661	1	( 0.0181)	1.274e-05	NADP binding
GO:0050660	9	( 0.1630)	1.388e-05	FAD binding
GO:0004721	4	( 0.0724)	1.442e-05	phosphoprotein phosphatase activity
GO:0030528	5	( 0.0905)	1.66e-05	transcription regulator activity
GO:0003690	2	( 0.0362)	2.109e-05	double-stranded DNA binding
GO:0003688	1	( 0.0181)	2.212e-05	DNA replication origin binding
GO:0005085	2	( 0.0362)	3.617e-05	guanyl-nucleotide exchange factor activity
GO:0004004	3	( 0.0543)	5.22e-05	ATP-dependent RNA helicase activity
GO:0042803	4	( 0.0724)	6.305e-05	protein homodimerization activity
GO:0004497	1	( 0.0181)	6.67e-05	monooxygenase activity
GO:0004402	1	( 0.0181)	6.67e-05	histone acetyltransferase activity
GO:0003755	1	( 0.0181)	6.67e-05	peptidyl-prolyl cis-trans isomerase activity
GO:0030170	8	( 0.1449)	8.184e-05	pyridoxal phosphate binding
GO:0004527	1	( 0.0181)	0.0001166	exonuclease activity
GO:0019843	2	( 0.0362)	0.0001866	rRNA binding
GO:0016788	1	( 0.0181)	0.0002049	hydrolase activity, acting on ester bonds
GO:0042393	1	( 0.0181)	0.0003619	histone binding
GO:0008080	1	( 0.0181)	0.0003619	N-acetyltransferase activity
GO:0048037	2	( 0.0362)	0.0005583	cofactor binding
GO:0035091	2	( 0.0362)	0.0005583	phosphoinositide binding
GO:0016881	2	( 0.0362)	0.0005649	acid-amino acid ligase activity
GO:0004222	2	( 0.0362)	0.0005649	metalloendopeptidase activity
GO:0015171	1	( 0.0181)	0.0006422	amino acid transmembrane transporter activity
GO:0016829	20	( 0.3622)	0.0007222	lyase activity
GO:0008289	1	( 0.0181)	0.001144	lipid binding
GO:0015238	2	( 0.0362)	0.001543	drug transporter activity
GO:0004843	2	( 0.0362)	0.001543	ubiquitin-specific protease activity
GO:0004221	2	( 0.0362)	0.001543	ubiquitin thiolesterase activity
GO:0016773	4	( 0.0724)	0.001913	phosphotransferase activity, alcohol group as acceptor
GO:0008483	4	( 0.0724)	0.001913	transaminase activity
GO:0046983	2	( 0.0362)	0.002573	protein dimerization activity
GO:0016820	2	( 0.0362)	0.002573	hydrolase activity, acting on acid anhydrides, catalyzing transmembrane movement of substances
GO:0016772	2	( 0.0362)	0.002573	transferase activity, transferring phosphorus-containing groups
GO:0051015	1	( 0.0181)	0.003564	actin filament binding
GO:0022857	1	( 0.0181)	0.003564	transmembrane transporter activity
GO:0003713	1	( 0.0181)	0.003564	transcription coactivator activity
GO:0000175	1	( 0.0181)	0.003564	3'-5'-exoribonuclease activity
GO:0016818	1	( 0.0181)	0.003657	hydrolase activity, acting on acid anhydrides, in phosphorus-containing anhydrides
GO:0008186	1	( 0.0181)	0.003657	RNA-dependent ATPase activity
GO:0009055	15	( 0.2716)	0.004216	electron carrier activity
GO:0016810	2	( 0.0362)	0.004293	hydrolase activity, acting on carbon-nitrogen (but not peptide) bonds
GO:0031072	4	( 0.0724)	0.004764	heat shock protein binding
GO:0005355	3	( 0.0543)	0.004838	glucose transmembrane transporter activity
GO:0043022	1	( 0.0181)	0.006061	ribosome binding
GO:0004022	1	( 0.0181)	0.006061	alcohol dehydrogenase activity
GO:0020037	9	( 0.1630)	0.007096	heme binding
GO:0000049	2	( 0.0362)	0.007166	tRNA binding
GO:0016566	1	( 0.0181)	0.01033	specific transcriptional repressor activity
GO:0005484	1	( 0.0181)	0.01033	SNAP receptor activity
GO:0004180	1	( 0.0181)	0.01033	carboxypeptidase activity
GO:0016563	5	( 0.0905)	0.01107	transcription activator activity
GO:0015297	4	( 0.0724)	0.01177	antiporter activity
GO:0004190	4	( 0.0724)	0.01177	aspartic-type endopeptidase activity
GO:0016831	2	( 0.0362)	0.01195	carboxy-lyase activity
GO:0008324	2	( 0.0362)	0.01195	cation transmembrane transporter activity
GO:0015578	3	( 0.0543)	0.01233	mannose transmembrane transporter activity
GO:0005353	3	( 0.0543)	0.01233	fructose transmembrane transporter activity
GO:0050085	1	( 0.0181)	0.01766	mannitol 2-dehydrogenase (NADP+) activity
GO:0032115	1	( 0.0181)	0.01766	sorbose reductase activity
GO:0016538	1	( 0.0181)	0.01766	cyclin-dependent protein kinase regulator activity
GO:0008047	1	( 0.0181)	0.01766	enzyme activator activity
GO:0008028	1	( 0.0181)	0.01766	monocarboxylic acid transmembrane transporter activity
GO:0005216	1	( 0.0181)	0.01766	ion channel activity
GO:0004601	1	( 0.0181)	0.01766	peroxidase activity
GO:0004129	1	( 0.0181)	0.01766	cytochrome-c oxidase activity
GO:0004012	1	( 0.0181)	0.01766	phospholipid-translocating ATPase activity
GO:0051087	2	( 0.0362)	0.01988	chaperone binding
GO:0005516	2	( 0.0362)	0.01988	calmodulin binding
GO:0004722	2	( 0.0362)	0.01988	protein serine/threonine phosphatase activity
GO:0008234	4	( 0.0724)	0.02858	cysteine-type peptidase activity
GO:0016986	1	( 0.0181)	0.03023	transcription initiation factor activity
GO:0016564	1	( 0.0181)	0.03023	transcription repressor activity
GO:0016209	1	( 0.0181)	0.03023	antioxidant activity
GO:0015035	3	( 0.0543)	0.03062	protein disulfide oxidoreductase activity
GO:0016769	3	( 0.0543)	0.04794	transferase activity, transferring nitrogenous groups
GO:0003746	3	( 0.0543)	0.04794	translation elongation factor activity
	CELLULAR COMPONENT:
GOcategory	Number	frac.	Pvalue	GO term
GO:0005634	180	( 3.2597)	2.2e-16	nucleus
GO:0005737	174	( 3.1510)	2.2e-16	cytoplasm
GO:0005829	150	( 2.7164)	2.2e-16	cytosol
GO:0016020	117	( 2.1188)	2.2e-16	membrane
GO:0005739	106	( 1.9196)	2.2e-16	mitochondrion
GO:0016021	94	( 1.7023)	2.2e-16	integral to membrane
GO:0005886	59	( 1.0685)	2.2e-16	plasma membrane
GO:0005783	54	( 0.9779)	2.2e-16	endoplasmic reticulum
GO:0005789	32	( 0.5795)	2.2e-16	endoplasmic reticulum membrane
GO:0005575	31	( 0.5614)	2.2e-16	cellular_component
GO:0005730	27	( 0.4890)	2.2e-16	nucleolus
GO:0005622	26	( 0.4708)	2.2e-16	intracellular
GO:0005794	25	( 0.4527)	2.2e-16	Golgi apparatus
GO:0030529	16	( 0.2898)	2.2e-16	ribonucleoprotein complex
GO:0005840	15	( 0.2716)	2.2e-16	ribosome
GO:0032153	13	( 0.2354)	2.2e-16	cell division site
GO:0005773	11	( 0.1992)	2.2e-16	vacuole
GO:0005816	9	( 0.1630)	2.2e-16	spindle pole body
GO:0000329	9	( 0.1630)	2.2e-16	fungal-type vacuole membrane
GO:0005774	8	( 0.1449)	2.2e-16	vacuolar membrane
GO:0051286	7	( 0.1268)	2.2e-16	cell tip
GO:0000139	7	( 0.1268)	2.2e-16	Golgi membrane
GO:0005935	6	( 0.1087)	2.2e-16	cellular bud neck
GO:0000790	4	( 0.0724)	2.2e-16	nuclear chromatin
GO:0005856	3	( 0.0543)	2.2e-16	cytoskeleton
GO:0005768	3	( 0.0543)	2.2e-16	endosome
GO:0043234	4	( 0.0724)	3.253e-16	protein complex
GO:0005694	4	( 0.0724)	5.621e-16	chromosome
GO:0005635	4	( 0.0724)	1.688e-14	nuclear envelope
GO:0005681	4	( 0.0724)	8.971e-14	spliceosome
GO:0043332	7	( 0.1268)	1.656e-13	mating projection tip
GO:0005741	5	( 0.0905)	7.599e-12	mitochondrial outer membrane
GO:0009986	10	( 0.1811)	9.386e-12	cell surface
GO:0000502	2	( 0.0362)	1.626e-11	proteasome complex
GO:0005759	19	( 0.3441)	1.649e-11	mitochondrial matrix
GO:0000324	10	( 0.1811)	2.466e-11	fungal-type vacuole
GO:0005625	19	( 0.3441)	4.038e-11	soluble fraction
GO:0010008	2	( 0.0362)	9.488e-11	endosome membrane
GO:0022625	1	( 0.0181)	1.129e-10	cytosolic large ribosomal subunit
GO:0005743	27	( 0.4890)	1.962e-10	mitochondrial inner membrane
GO:0005819	4	( 0.0724)	2.017e-10	spindle
GO:0031965	5	( 0.0905)	1.611e-09	nuclear membrane
GO:0030479	3	( 0.0543)	1.824e-09	actin cortical patch
GO:0005654	6	( 0.1087)	2.324e-09	nucleoplasm
GO:0005624	13	( 0.2354)	2.81e-09	membrane fraction
GO:0005576	9	( 0.1630)	4.769e-09	extracellular region
GO:0000775	1	( 0.0181)	1.15e-08	chromosome, centromeric region
GO:0005643	3	( 0.0543)	2.817e-08	nuclear pore
GO:0005934	6	( 0.1087)	4.979e-08	cellular bud tip
GO:0030686	7	( 0.1268)	7.226e-07	90S preribosome
GO:0005777	5	( 0.0905)	8.292e-07	peroxisome
GO:0000781	2	( 0.0362)	1.37e-06	chromosome, telomeric region
GO:0000131	5	( 0.0905)	1.394e-06	incipient cellular bud site
GO:0001950	9	( 0.1630)	3.539e-06	PME fraction
GO:0030428	4	( 0.0724)	5.015e-06	cell septum
GO:0005792	3	( 0.0543)	1.05e-05	microsome
GO:0000785	2	( 0.0362)	2.109e-05	chromatin
GO:0000124	2	( 0.0362)	2.109e-05	SAGA complex
GO:0005811	1	( 0.0181)	2.212e-05	lipid particle
GO:0005938	4	( 0.0724)	2.453e-05	cell cortex
GO:0030117	1	( 0.0181)	3.832e-05	membrane coat
GO:0005778	1	( 0.0181)	3.832e-05	peroxisomal membrane
GO:0031966	6	( 0.1087)	7.82e-05	mitochondrial membrane
GO:0030427	3	( 0.0543)	8.951e-05	site of polarized growth
GO:0005669	1	( 0.0181)	0.0001166	transcription factor TFIID complex
GO:0005887	5	( 0.0905)	0.0001939	integral to plasma membrane
GO:0032040	6	( 0.1087)	0.0001952	small-subunit processome
GO:0030173	1	( 0.0181)	0.0002049	integral to Golgi membrane
GO:0000776	1	( 0.0181)	0.0002049	kinetochore
GO:0030176	7	( 0.1268)	0.0003149	integral to endoplasmic reticulum membrane
GO:0005628	2	( 0.0362)	0.0003244	prospore membrane
GO:0042175	1	( 0.0181)	0.0003619	nuclear envelope-endoplasmic reticulum network
GO:0030446	3	( 0.0543)	0.0003968	hyphal cell wall
GO:0005933	3	( 0.0543)	0.0003968	cellular bud
GO:0051285	4	( 0.0724)	0.000455	cell cortex of cell tip
GO:0000228	1	( 0.0181)	0.0006422	nuclear chromosome
GO:0042645	4	( 0.0724)	0.0007468	mitochondrial nucleoid
GO:0030134	1	( 0.0181)	0.001144	ER to Golgi transport vesicle
GO:0005762	1	( 0.0181)	0.001144	mitochondrial large ribosomal subunit
GO:0005758	9	( 0.1630)	0.001466	mitochondrial intermembrane space
GO:0030687	6	( 0.1087)	0.001867	nucleolar preribosome, large subunit precursor
GO:0035267	1	( 0.0181)	0.002044	NuA4 histone acetyltransferase complex
GO:0005802	1	( 0.0181)	0.002044	trans-Golgi network
GO:0005619	1	( 0.0181)	0.002044	fungal-type spore wall
GO:0009277	5	( 0.0905)	0.00298	fungal-type cell wall
GO:0005665	1	( 0.0181)	0.003564	DNA-directed RNA polymerase II, core complex
GO:0000932	1	( 0.0181)	0.003657	cytoplasmic mRNA processing body
GO:0048471	1	( 0.0181)	0.006061	perinuclear region of cytoplasm
GO:0031225	1	( 0.0181)	0.006061	anchored to membrane
GO:0000812	1	( 0.0181)	0.006061	SWR1 complex
GO:0010494	2	( 0.0362)	0.007166	stress granule
GO:0001411	2	( 0.0362)	0.007166	hyphal tip
GO:0046540	3	( 0.0543)	0.007794	U4/U6 x U5 tri-snRNP complex
GO:0031201	1	( 0.0181)	0.01033	SNARE complex
GO:0005847	1	( 0.0181)	0.01033	mRNA cleavage and polyadenylation specificity factor complex
GO:0005736	1	( 0.0181)	0.01033	DNA-directed RNA polymerase I complex
GO:0031097	2	( 0.0362)	0.01195	medial ring
GO:0005618	2	( 0.0362)	0.01195	cell wall
GO:0000328	2	( 0.0362)	0.01195	fungal-type vacuole lumen
GO:0030131	1	( 0.0181)	0.01766	clathrin adaptor complex
GO:0005682	1	( 0.0181)	0.01766	snRNP U5
GO:0030133	1	( 0.0181)	0.03023	transport vesicle
GO:0000786	1	( 0.0181)	0.03023	nucleosome
GO:0000300	1	( 0.0181)	0.03023	peripheral to membrane of membrane fraction
GO:0022626	3	( 0.0543)	0.03062	cytosolic ribosome
GO:0031307	2	( 0.0362)	0.03291	integral to mitochondrial outer membrane
GO:0005685	2	( 0.0362)	0.03291	snRNP U1
GO:0030445	4	( 0.0724)	0.04364	yeast-form cell wall
	BIOLOGICAL PROCESS:
GOcategory	Number	frac.	Pvalue	GO term
GO:0006810	73	( 1.3220)	2.2e-16	transport
GO:0008152	70	( 1.2677)	2.2e-16	metabolic process
GO:0055114	61	( 1.1047)	2.2e-16	oxidation reduction
GO:0008150	56	( 1.0141)	2.2e-16	biological_process
GO:0055085	36	( 0.6519)	2.2e-16	transmembrane transport
GO:0033554	35	( 0.6338)	2.2e-16	cellular response to stress
GO:0042493	30	( 0.5433)	2.2e-16	response to drug
GO:0006351	27	( 0.4890)	2.2e-16	transcription, DNA-dependent
GO:0006355	24	( 0.4346)	2.2e-16	regulation of transcription, DNA-dependent
GO:0006364	22	( 0.3984)	2.2e-16	rRNA processing
GO:0009405	20	( 0.3622)	2.2e-16	pathogenesis
GO:0016310	18	( 0.3260)	2.2e-16	phosphorylation
GO:0015031	18	( 0.3260)	2.2e-16	protein transport
GO:0006412	16	( 0.2898)	2.2e-16	translation
GO:0030447	14	( 0.2535)	2.2e-16	filamentous growth
GO:0007165	13	( 0.2354)	2.2e-16	signal transduction
GO:0007049	13	( 0.2354)	2.2e-16	cell cycle
GO:0005975	13	( 0.2354)	2.2e-16	carbohydrate metabolic process
GO:0030448	12	( 0.2173)	2.2e-16	hyphal growth
GO:0006468	12	( 0.2173)	2.2e-16	protein amino acid phosphorylation
GO:0051301	10	( 0.1811)	2.2e-16	cell division
GO:0006397	10	( 0.1811)	2.2e-16	mRNA processing
GO:0007126	9	( 0.1630)	2.2e-16	meiosis
GO:0016192	8	( 0.1449)	2.2e-16	vesicle-mediated transport
GO:0006950	8	( 0.1449)	2.2e-16	response to stress
GO:0006886	8	( 0.1449)	2.2e-16	intracellular protein transport
GO:0006200	8	( 0.1449)	2.2e-16	ATP catabolic process
GO:0008380	7	( 0.1268)	2.2e-16	RNA splicing
GO:0007067	6	( 0.1087)	2.2e-16	mitosis
GO:0007346	5	( 0.0905)	2.2e-16	regulation of mitotic cell cycle
GO:0006281	5	( 0.0905)	2.2e-16	DNA repair
GO:0006974	4	( 0.0724)	2.2e-16	response to DNA damage stimulus
GO:0006897	4	( 0.0724)	2.2e-16	endocytosis
GO:0016568	3	( 0.0543)	2.2e-16	chromatin modification
GO:0006457	3	( 0.0543)	2.2e-16	protein folding
GO:0006260	1	( 0.0181)	2.2e-16	DNA replication
GO:0000070	1	( 0.0181)	2.2e-16	mitotic sister chromatid segregation
GO:0030437	5	( 0.0905)	1.997e-15	ascospore formation
GO:0006888	2	( 0.0362)	1.535e-14	ER to Golgi vesicle-mediated transport
GO:0031505	11	( 0.1992)	1.661e-14	fungal-type cell wall organization and biogenesis
GO:0000398	4	( 0.0724)	2.667e-13	nuclear mRNA splicing, via spliceosome
GO:0016567	5	( 0.0905)	1.556e-12	protein ubiquitination
GO:0006508	9	( 0.1630)	2.511e-12	proteolysis
GO:0006511	4	( 0.0724)	4.489e-12	ubiquitin-dependent protein catabolic process
GO:0042254	25	( 0.4527)	4.675e-12	ribosome biogenesis and assembly
GO:0006357	5	( 0.0905)	7.599e-12	regulation of transcription from RNA polymerase II promoter
GO:0006811	13	( 0.2354)	1.557e-11	ion transport
GO:0006338	3	( 0.0543)	2.192e-11	chromatin remodeling
GO:0030435	5	( 0.0905)	2.212e-11	sporulation
GO:0032259	5	( 0.0905)	3.803e-11	methylation
GO:0043547	1	( 0.0181)	6.053e-11	positive regulation of GTPase activity
GO:0008643	3	( 0.0543)	6.457e-11	carbohydrate transport
GO:0043161	3	( 0.0543)	1.112e-10	proteasomal ubiquitin-dependent protein catabolic process
GO:0000747	1	( 0.0181)	1.975e-10	conjugation with cellular fusion
GO:0015992	2	( 0.0362)	2.857e-10	proton transport
GO:0006348	2	( 0.0362)	4.993e-10	chromatin silencing at telomere
GO:0030466	1	( 0.0181)	6.119e-10	chromatin silencing at silent mating-type cassette
GO:0007163	3	( 0.0543)	1.03e-09	establishment and/or maintenance of cell polarity
GO:0016573	1	( 0.0181)	1.086e-09	histone acetylation
GO:0007131	1	( 0.0181)	1.938e-09	meiotic recombination
GO:0032543	9	( 0.1630)	2.932e-09	mitochondrial translation
GO:0051028	3	( 0.0543)	5.71e-09	mRNA transport
GO:0007264	6	( 0.1087)	6.773e-09	small GTPase mediated signal transduction
GO:0032569	6	( 0.1087)	1.11e-08	specific transcription from RNA polymerase II promoter
GO:0033205	1	( 0.0181)	2.113e-08	cytokinesis during cell cycle
GO:0006184	8	( 0.1449)	2.852e-08	GTP catabolic process
GO:0006623	2	( 0.0362)	4.786e-08	protein targeting to vacuole
GO:0006979	1	( 0.0181)	7.296e-08	response to oxidative stress
GO:0006995	2	( 0.0362)	8.265e-08	cellular response to nitrogen starvation
GO:0000723	2	( 0.0362)	8.265e-08	telomere maintenance
GO:0006413	6	( 0.1087)	8.267e-08	translational initiation
GO:0006629	7	( 0.1268)	1.064e-07	lipid metabolic process
GO:0007047	4	( 0.0724)	1.348e-07	cell wall organization and biogenesis
GO:0006270	2	( 0.0362)	1.434e-07	DNA replication initiation
GO:0006914	1	( 0.0181)	2.11e-07	autophagy
GO:0006970	4	( 0.0724)	2.35e-07	response to osmotic stress
GO:0000910	2	( 0.0362)	2.501e-07	cytokinesis
GO:0006406	4	( 0.0724)	6.289e-07	mRNA export from nucleus
GO:0016311	1	( 0.0181)	6.6e-07	dephosphorylation
GO:0045944	2	( 0.0362)	7.731e-07	positive regulation of transcription from RNA polymerase II promoter
GO:0007124	2	( 0.0362)	7.731e-07	pseudohyphal growth
GO:0006417	3	( 0.0543)	7.763e-07	regulation of translation
GO:0008033	8	( 0.1449)	8.362e-07	tRNA processing
GO:0006342	1	( 0.0181)	1.178e-06	chromatin silencing
GO:0001403	2	( 0.0362)	1.37e-06	invasive growth in response to glucose limitation
GO:0008652	19	( 0.3441)	1.606e-06	amino acid biosynthetic process
GO:0030433	3	( 0.0543)	2.178e-06	ER-associated protein catabolic process
GO:0006865	3	( 0.0543)	2.178e-06	amino acid transport
GO:0031137	2	( 0.0362)	2.442e-06	regulation of conjugation with cellular fusion
GO:0007059	2	( 0.0362)	2.442e-06	chromosome segregation
GO:0006418	2	( 0.0362)	2.442e-06	tRNA aminoacylation for protein translation
GO:0006289	2	( 0.0362)	2.442e-06	nucleotide-excision repair
GO:0007015	1	( 0.0181)	3.825e-06	actin filament organization
GO:0019236	2	( 0.0362)	4.277e-06	response to pheromone
GO:0030476	2	( 0.0362)	4.37e-06	ascospore wall assembly
GO:0006366	2	( 0.0362)	4.37e-06	transcription from RNA polymerase II promoter
GO:0008654	1	( 0.0181)	6.96e-06	phospholipid biosynthetic process
GO:0000001	1	( 0.0181)	6.96e-06	mitochondrion inheritance
GO:0010553	2	( 0.0362)	7.253e-06	negative regulation of specific transcription from RNA polymerase II promoter
GO:0007035	2	( 0.0362)	7.253e-06	vacuolar acidification
GO:0000122	2	( 0.0362)	1.234e-05	negative regulation of transcription from RNA polymerase II promoter
GO:0042787	1	( 0.0181)	1.274e-05	protein ubiquitination during ubiquitin-dependent protein catabolic process
GO:0030036	3	( 0.0543)	1.787e-05	actin cytoskeleton organization and biogenesis
GO:0006913	3	( 0.0543)	1.787e-05	nucleocytoplasmic transport
GO:0045324	1	( 0.0181)	2.212e-05	late endosome to vacuole transport
GO:0007094	1	( 0.0181)	2.212e-05	mitotic cell cycle spindle assembly checkpoint
GO:0000272	1	( 0.0181)	2.212e-05	polysaccharide catabolic process
GO:0045449	1	( 0.0181)	2.344e-05	regulation of transcription
GO:0042710	1	( 0.0181)	2.344e-05	biofilm formation
GO:0006396	3	( 0.0543)	3.05e-05	RNA processing
GO:0051603	2	( 0.0362)	3.617e-05	proteolysis involved in cellular protein catabolic process
GO:0007005	2	( 0.0362)	3.617e-05	mitochondrion organization and biogenesis
GO:0006887	2	( 0.0362)	3.617e-05	exocytosis
GO:0006486	2	( 0.0362)	3.617e-05	protein amino acid glycosylation
GO:0006464	1	( 0.0181)	3.832e-05	protein modification process
GO:0006367	1	( 0.0181)	3.832e-05	transcription initiation from RNA polymerase II promoter
GO:0006470	5	( 0.0905)	4.423e-05	protein amino acid dephosphorylation
GO:0000462	5	( 0.0905)	4.423e-05	maturation of SSU-rRNA from tricistronic rRNA transcript (SSU-rRNA, 5.8S rRNA, LSU-rRNA)
GO:0008360	3	( 0.0543)	5.22e-05	regulation of cell shape
GO:0000027	4	( 0.0724)	6.305e-05	ribosomal large subunit assembly and maintenance
GO:0006461	1	( 0.0181)	6.67e-05	protein complex assembly
GO:0000413	1	( 0.0181)	6.67e-05	protein peptidyl-prolyl isomerization
GO:0008610	11	( 0.1992)	7.222e-05	lipid biosynthetic process
GO:0030010	2	( 0.0362)	0.0001076	establishment of cell polarity
GO:0009408	2	( 0.0362)	0.0001076	response to heat
GO:0008361	1	( 0.0181)	0.0001166	regulation of cell size
GO:0000082	1	( 0.0181)	0.0001166	G1/S transition of mitotic cell cycle
GO:0006368	5	( 0.0905)	0.0001184	RNA elongation from RNA polymerase II promoter
GO:0009058	9	( 0.1630)	0.0001224	biosynthetic process
GO:0042144	2	( 0.0362)	0.0001866	vacuole fusion, non-autophagic
GO:0009060	7	( 0.1268)	0.0002019	aerobic respiration
GO:0032258	1	( 0.0181)	0.0002049	CVT pathway
GO:0006520	3	( 0.0543)	0.0002411	amino acid metabolic process
GO:0006696	5	( 0.0905)	0.0003052	ergosterol biosynthetic process
GO:0006694	5	( 0.0905)	0.0003052	steroid biosynthetic process
GO:0007033	1	( 0.0181)	0.0003619	vacuole organization and biogenesis
GO:0006407	1	( 0.0181)	0.0003619	rRNA export from nucleus
GO:0006812	4	( 0.0724)	0.000455	cation transport
GO:0000447	4	( 0.0724)	0.000455	endonucleolytic cleavage in ITS1 to separate SSU-rRNA from 5.8S rRNA and LSU-rRNA from tricistronic rRNA transcript (SSU-rRNA, 5.8S rRNA, LSU-rRNA)
GO:0051666	2	( 0.0362)	0.0005583	actin cortical patch localization
GO:0000902	2	( 0.0362)	0.0005583	cell morphogenesis
GO:0044237	2	( 0.0362)	0.0005649	cellular metabolic process
GO:0016579	2	( 0.0362)	0.0005649	protein deubiquitination
GO:0006606	2	( 0.0362)	0.0005649	protein import into nucleus
GO:0006096	2	( 0.0362)	0.0005649	glycolysis
GO:0010552	1	( 0.0181)	0.0006422	positive regulation of specific transcription from RNA polymerase II promoter
GO:0001302	7	( 0.1268)	0.0007396	replicative cell aging
GO:0030950	4	( 0.0724)	0.0007468	establishment and/or maintenance of actin cytoskeleton polarity
GO:0006506	2	( 0.0362)	0.0009274	GPI anchor biosynthetic process
GO:0055072	3	( 0.0543)	0.001079	iron ion homeostasis
GO:0006378	1	( 0.0181)	0.001144	mRNA polyadenylation
GO:0007096	2	( 0.0362)	0.001543	regulation of exit from mitosis
GO:0006754	2	( 0.0362)	0.001543	ATP biosynthetic process
GO:0006855	3	( 0.0543)	0.001781	multidrug transport
GO:0045454	6	( 0.1087)	0.001867	cell redox homeostasis
GO:0016126	6	( 0.1087)	0.001908	sterol biosynthetic process
GO:0008645	4	( 0.0724)	0.001913	hexose transport
GO:0019933	1	( 0.0181)	0.002044	cAMP-mediated signaling
GO:0006379	1	( 0.0181)	0.002044	mRNA cleavage
GO:0000183	1	( 0.0181)	0.002044	chromatin silencing at rDNA
GO:0051726	3	( 0.0543)	0.002938	regulation of cell cycle
GO:0042274	3	( 0.0543)	0.002938	ribosomal small subunit biogenesis and assembly
GO:0006414	3	( 0.0543)	0.002938	translational elongation
GO:0000002	5	( 0.0905)	0.00298	mitochondrial genome maintenance
GO:0006631	4	( 0.0724)	0.00302	fatty acid metabolic process
GO:0030150	1	( 0.0181)	0.003564	protein import into mitochondrial matrix
GO:0016571	1	( 0.0181)	0.003564	histone methylation
GO:0007090	1	( 0.0181)	0.003564	regulation of S phase of mitotic cell cycle
GO:0006813	1	( 0.0181)	0.003564	potassium ion transport
GO:0006334	1	( 0.0181)	0.003564	nucleosome assembly
GO:0006221	1	( 0.0181)	0.003564	pyrimidine nucleotide biosynthetic process
GO:0000753	1	( 0.0181)	0.003564	cellular morphogenesis during conjugation with cellular fusion
GO:0000147	1	( 0.0181)	0.003564	actin cortical patch assembly
GO:0044275	1	( 0.0181)	0.003657	cellular carbohydrate catabolic process
GO:0042026	1	( 0.0181)	0.003657	protein refolding
GO:0031098	1	( 0.0181)	0.003657	stress-activated protein kinase signaling pathway
GO:0030071	1	( 0.0181)	0.003657	regulation of mitotic metaphase/anaphase transition
GO:0016070	1	( 0.0181)	0.003657	RNA metabolic process
GO:0010389	1	( 0.0181)	0.003657	regulation of G2/M transition of mitotic cell cycle
GO:0009267	1	( 0.0181)	0.003657	cellular response to starvation
GO:0006611	1	( 0.0181)	0.003657	protein export from nucleus
GO:0000079	1	( 0.0181)	0.003657	regulation of cyclin-dependent protein kinase activity
GO:0000022	1	( 0.0181)	0.003657	mitotic spindle elongation
GO:0043687	2	( 0.0362)	0.004293	post-translational protein modification
GO:0010570	2	( 0.0362)	0.004293	regulation of filamentous growth
GO:0000750	2	( 0.0362)	0.004293	pheromone-dependent signal transduction during conjugation with cellular fusion
GO:0000209	2	( 0.0362)	0.004293	protein polyubiquitination
GO:0000920	5	( 0.0905)	0.004678	cell separation during cytokinesis
GO:0000472	4	( 0.0724)	0.004764	endonucleolytic cleavage to generate mature 5'-end of SSU-rRNA from (SSU-rRNA, 5.8S rRNA, LSU-rRNA)
GO:0007118	3	( 0.0543)	0.004838	budding cell apical bud growth
GO:0006284	1	( 0.0181)	0.006061	base-excision repair
GO:0000160	1	( 0.0181)	0.006061	two-component signal transduction system (phosphorelay)
GO:0000055	2	( 0.0362)	0.007166	ribosomal large subunit export from nucleus
GO:0042273	5	( 0.0905)	0.007304	ribosomal large subunit biogenesis and assembly
GO:0000480	4	( 0.0724)	0.0075	endonucleolytic cleavage in 5'-ETS of tricistronic rRNA transcript (SSU-rRNA, 5.8S rRNA, LSU-rRNA)
GO:0006874	3	( 0.0543)	0.007794	cellular calcium ion homeostasis
GO:0006139	3	( 0.0543)	0.007794	nucleobase, nucleoside, nucleotide and nucleic acid metabolic process
GO:0046677	3	( 0.0543)	0.007941	response to antibiotic
GO:0000086	3	( 0.0543)	0.007941	G2/M transition of mitotic cell cycle
GO:0043085	1	( 0.0181)	0.01033	positive regulation of catalytic activity
GO:0032955	1	( 0.0181)	0.01033	regulation of barrier septum formation
GO:0030242	1	( 0.0181)	0.01033	peroxisome degradation
GO:0016197	1	( 0.0181)	0.01033	endosome transport
GO:0007119	1	( 0.0181)	0.01033	budding cell isotropic bud growth
GO:0007114	1	( 0.0181)	0.01033	cell budding
GO:0006999	1	( 0.0181)	0.01033	nuclear pore organization and biogenesis
GO:0006609	1	( 0.0181)	0.01033	mRNA-binding (hnRNP) protein import into nucleus
GO:0006607	1	( 0.0181)	0.01033	NLS-bearing substrate import into nucleus
GO:0006446	1	( 0.0181)	0.01033	regulation of translational initiation
GO:0006383	1	( 0.0181)	0.01033	transcription from RNA polymerase III promoter
GO:0006268	1	( 0.0181)	0.01033	DNA unwinding during replication
GO:0001410	1	( 0.0181)	0.01033	chlamydospore formation
GO:0000422	1	( 0.0181)	0.01033	mitochondrion degradation
GO:0000282	1	( 0.0181)	0.01033	cellular bud site selection
GO:0015758	4	( 0.0724)	0.01177	glucose transport
GO:0009086	4	( 0.0724)	0.01177	methionine biosynthetic process
GO:0006807	4	( 0.0724)	0.01177	nitrogen compound metabolic process
GO:0007121	2	( 0.0362)	0.01195	bipolar cellular bud site selection
GO:0006301	2	( 0.0362)	0.01195	postreplication repair
GO:0032889	3	( 0.0543)	0.01233	regulation of vacuole fusion, non-autophagic
GO:0015761	3	( 0.0543)	0.01233	mannose transport
GO:0015755	3	( 0.0543)	0.01233	fructose transport
GO:0051017	1	( 0.0181)	0.01766	actin filament bundle formation
GO:0045835	1	( 0.0181)	0.01766	negative regulation of meiosis
GO:0045332	1	( 0.0181)	0.01766	phospholipid translocation
GO:0042850	1	( 0.0181)	0.01766	L-sorbose catabolic process
GO:0031321	1	( 0.0181)	0.01766	ascospore-type prospore formation
GO:0016237	1	( 0.0181)	0.01766	microautophagy
GO:0009097	1	( 0.0181)	0.01766	isoleucine biosynthetic process
GO:0007266	1	( 0.0181)	0.01766	Rho protein signal transduction
GO:0006626	1	( 0.0181)	0.01766	protein targeting to mitochondrion
GO:0006612	1	( 0.0181)	0.01766	protein targeting to membrane
GO:0000165	1	( 0.0181)	0.01766	MAPKKK cascade
GO:0000032	1	( 0.0181)	0.01766	cell wall mannoprotein biosynthetic process
GO:0032878	3	( 0.0543)	0.01946	regulation of establishment and/or maintenance of cell polarity
GO:0002098	3	( 0.0543)	0.01946	tRNA wobble uridine modification
GO:0043328	2	( 0.0362)	0.01988	protein targeting to vacuole during ubiquitin-dependent protein catabolic process via the MVB pathway
GO:0042147	2	( 0.0362)	0.01988	retrograde transport, endosome to Golgi
GO:0031929	2	( 0.0362)	0.01988	TOR signaling pathway
GO:0007031	2	( 0.0362)	0.01988	peroxisome organization and biogenesis
GO:0006826	2	( 0.0362)	0.01988	iron ion transport
GO:0006513	2	( 0.0362)	0.01988	protein monoubiquitination
GO:0006415	2	( 0.0362)	0.01988	translational termination
GO:0006409	2	( 0.0362)	0.01988	tRNA export from nucleus
GO:0006302	2	( 0.0362)	0.01988	double-strand break repair
GO:0006012	2	( 0.0362)	0.01988	galactose metabolic process
GO:0022900	14	( 0.2535)	0.02428	electron transport chain
GO:0006633	5	( 0.0905)	0.02516	fatty acid biosynthetic process
GO:0006099	5	( 0.0905)	0.02516	tricarboxylic acid cycle
GO:0051056	1	( 0.0181)	0.03023	regulation of small GTPase mediated signal transduction
GO:0045047	1	( 0.0181)	0.03023	protein targeting to ER
GO:0032005	1	( 0.0181)	0.03023	signal transduction during conjugation with cellular fusion
GO:0031573	1	( 0.0181)	0.03023	intra-S DNA damage checkpoint
GO:0031124	1	( 0.0181)	0.03023	mRNA 3'-end processing
GO:0009231	1	( 0.0181)	0.03023	riboflavin biosynthetic process
GO:0007265	1	( 0.0181)	0.03023	Ras protein signal transduction
GO:0007186	1	( 0.0181)	0.03023	G-protein coupled receptor protein signaling pathway
GO:0007039	1	( 0.0181)	0.03023	vacuolar protein catabolic process
GO:0006608	1	( 0.0181)	0.03023	snRNP protein import into nucleus
GO:0006354	1	( 0.0181)	0.03023	RNA elongation
GO:0000083	1	( 0.0181)	0.03023	G1/S-specific transcription in mitotic cell cycle
GO:0033314	3	( 0.0543)	0.03062	mitotic cell cycle DNA replication checkpoint
GO:0006915	3	( 0.0543)	0.03062	apoptosis
GO:0006896	3	( 0.0543)	0.03062	Golgi to vacuole transport
GO:0007089	2	( 0.0362)	0.03291	traversing start control point of mitotic cell cycle
GO:0000463	2	( 0.0362)	0.03291	maturation of LSU-rRNA from tricistronic rRNA transcript (SSU-rRNA, 5.8S rRNA, LSU-rRNA)
GO:0000296	2	( 0.0362)	0.03291	spermine transport
GO:0006906	3	( 0.0543)	0.04794	vesicle fusion
GO:0006893	3	( 0.0543)	0.04794	Golgi to plasma membrane transport
GO:0006869	3	( 0.0543)	0.04794	lipid transport

## Sheet: 30 min
	MOLECULAR FUNCTION:
GOcategory	Number	frac.	Pvalue	GO term
GO:0005515	495	( 3.7600)	2.2e-16	protein binding
GO:0003674	216	( 1.6407)	2.2e-16	molecular_function
GO:0046872	159	( 1.2077)	2.2e-16	metal ion binding
GO:0000166	157	( 1.1926)	2.2e-16	nucleotide binding
GO:0005524	134	( 1.0179)	2.2e-16	ATP binding
GO:0016787	128	( 0.9723)	2.2e-16	hydrolase activity
GO:0016740	108	( 0.8204)	2.2e-16	transferase activity
GO:0003824	105	( 0.7976)	2.2e-16	catalytic activity
GO:0042802	96	( 0.7292)	2.2e-16	identical protein binding
GO:0016491	94	( 0.7140)	2.2e-16	oxidoreductase activity
GO:0008270	90	( 0.6836)	2.2e-16	zinc ion binding
GO:0003677	79	( 0.6001)	2.2e-16	DNA binding
GO:0005488	77	( 0.5849)	2.2e-16	binding
GO:0003723	67	( 0.5089)	2.2e-16	RNA binding
GO:0003676	56	( 0.4254)	2.2e-16	nucleic acid binding
GO:0016301	33	( 0.2507)	2.2e-16	kinase activity
GO:0008233	31	( 0.2355)	2.2e-16	peptidase activity
GO:0005525	28	( 0.2127)	2.2e-16	GTP binding
GO:0017111	24	( 0.1823)	2.2e-16	nucleoside-triphosphatase activity
GO:0016874	23	( 0.1747)	2.2e-16	ligase activity
GO:0003700	20	( 0.1519)	2.2e-16	transcription factor activity
GO:0016887	19	( 0.1443)	2.2e-16	ATPase activity
GO:0004672	19	( 0.1443)	2.2e-16	protein kinase activity
GO:0004674	16	( 0.1215)	2.2e-16	protein serine/threonine kinase activity
GO:0005215	14	( 0.1063)	2.2e-16	transporter activity
GO:0043565	12	( 0.0912)	2.2e-16	sequence-specific DNA binding
GO:0016779	6	( 0.0456)	2.2e-16	nucleotidyltransferase activity
GO:0003735	5	( 0.0380)	2.2e-16	structural constituent of ribosome
GO:0016798	2	( 0.0152)	2.2e-16	hydrolase activity, acting on glycosyl bonds
GO:0004553	1	( 0.0076)	2.2e-16	hydrolase activity, hydrolyzing O-glycosyl compounds
GO:0016829	15	( 0.1139)	1.106e-15	lyase activity
GO:0016757	10	( 0.0760)	1.428e-15	transferase activity, transferring glycosyl groups
GO:0004518	10	( 0.0760)	1.428e-15	nuclease activity
GO:0008168	13	( 0.0987)	7.23e-15	methyltransferase activity
GO:0022891	8	( 0.0608)	1.06e-14	substrate-specific transmembrane transporter activity
GO:0004386	25	( 0.1899)	1.166e-14	helicase activity
GO:0004519	7	( 0.0532)	1.208e-14	endonuclease activity
GO:0003887	1	( 0.0076)	5.245e-14	DNA-directed DNA polymerase activity
GO:0004842	10	( 0.0760)	2.761e-13	ubiquitin-protein ligase activity
GO:0043169	2	( 0.0152)	3.76e-12	cation binding
GO:0046982	3	( 0.0228)	1.178e-11	protein heterodimerization activity
GO:0003924	16	( 0.1215)	6.53e-11	GTPase activity
GO:0050662	2	( 0.0152)	1.394e-10	coenzyme binding
GO:0050660	12	( 0.0912)	2.162e-10	FAD binding
GO:0004812	7	( 0.0532)	2.268e-10	aminoacyl-tRNA ligase activity
GO:0050661	1	( 0.0076)	2.314e-10	NADP binding
GO:0003704	15	( 0.1139)	2.477e-10	specific RNA polymerase II transcription factor activity
GO:0003729	9	( 0.0684)	3.055e-10	mRNA binding
GO:0015293	2	( 0.0152)	3.424e-10	symporter activity
GO:0016853	17	( 0.1291)	4.18e-10	isomerase activity
GO:0042626	5	( 0.0380)	1.814e-09	ATPase activity, coupled to transmembrane movement of substances
GO:0003779	8	( 0.0608)	2.158e-09	actin binding
GO:0004190	1	( 0.0076)	3.711e-09	aspartic-type endopeptidase activity
GO:0008565	7	( 0.0532)	4.046e-09	protein transporter activity
GO:0048037	1	( 0.0076)	9.328e-09	cofactor binding
GO:0009055	16	( 0.1215)	1.01e-08	electron carrier activity
GO:0005198	10	( 0.0760)	1.086e-08	structural molecule activity
GO:0003743	12	( 0.0912)	1.165e-08	translation initiation factor activity
GO:0030170	11	( 0.0836)	1.221e-08	pyridoxal phosphate binding
GO:0003682	11	( 0.0836)	1.221e-08	chromatin binding
GO:0008415	17	( 0.1291)	1.501e-08	acyltransferase activity
GO:0000287	7	( 0.0532)	3.228e-08	magnesium ion binding
GO:0003697	6	( 0.0456)	6.426e-08	single-stranded DNA binding
GO:0005085	4	( 0.0304)	1.359e-07	guanyl-nucleotide exchange factor activity
GO:0016616	7	( 0.0532)	1.362e-07	oxidoreductase activity, acting on the CH-OH group of donors, NAD or NADP as acceptor
GO:0005355	2	( 0.0152)	1.712e-07	glucose transmembrane transporter activity
GO:0005509	8	( 0.0608)	1.766e-07	calcium ion binding
GO:0030528	10	( 0.0760)	3.313e-07	transcription regulator activity
GO:0020037	10	( 0.0760)	6.587e-07	heme binding
GO:0003684	6	( 0.0456)	9.91e-07	damaged DNA binding
GO:0008026	16	( 0.1215)	1.055e-06	ATP-dependent helicase activity
GO:0004871	9	( 0.0684)	1.146e-06	signal transducer activity
GO:0005096	13	( 0.0987)	1.512e-06	GTPase activator activity
GO:0008094	5	( 0.0380)	1.981e-06	DNA-dependent ATPase activity
GO:0004497	3	( 0.0228)	2.006e-06	monooxygenase activity
GO:0004003	3	( 0.0228)	2.006e-06	ATP-dependent DNA helicase activity
GO:0016251	6	( 0.0456)	2.018e-06	general RNA polymerase II transcription factor activity
GO:0051287	8	( 0.0608)	2.203e-06	NAD binding
GO:0046983	2	( 0.0152)	2.331e-06	protein dimerization activity
GO:0043140	2	( 0.0152)	2.331e-06	ATP-dependent 3'-5' DNA helicase activity
GO:0015578	2	( 0.0152)	2.331e-06	mannose transmembrane transporter activity
GO:0005353	2	( 0.0152)	2.331e-06	fructose transmembrane transporter activity
GO:0016773	5	( 0.0380)	3.844e-06	phosphotransferase activity, alcohol group as acceptor
GO:0008234	3	( 0.0228)	4.589e-06	cysteine-type peptidase activity
GO:0016810	2	( 0.0152)	5.513e-06	hydrolase activity, acting on carbon-nitrogen (but not peptide) bonds
GO:0016563	5	( 0.0380)	7.575e-06	transcription activator activity
GO:0051082	22	( 0.1671)	8.023e-06	unfolded protein binding
GO:0042803	9	( 0.0684)	8.64e-06	protein homodimerization activity
GO:0004221	3	( 0.0228)	1.043e-05	ubiquitin thiolesterase activity
GO:0008237	11	( 0.0836)	1.264e-05	metallopeptidase activity
GO:0004721	11	( 0.0836)	1.264e-05	phosphoprotein phosphatase activity
GO:0016758	1	( 0.0076)	1.366e-05	transferase activity, transferring hexosyl groups
GO:0035091	4	( 0.0304)	1.686e-05	phosphoinositide binding
GO:0008483	6	( 0.0456)	1.729e-05	transaminase activity
GO:0042393	3	( 0.0228)	2.355e-05	histone binding
GO:0008324	2	( 0.0152)	3.032e-05	cation transmembrane transporter activity
GO:0003746	2	( 0.0152)	3.032e-05	translation elongation factor activity
GO:0003688	5	( 0.0380)	3.034e-05	DNA replication origin binding
GO:0003690	7	( 0.0532)	3.099e-05	double-stranded DNA binding
GO:0005200	3	( 0.0228)	5.273e-05	structural constituent of cytoskeleton
GO:0010181	7	( 0.0532)	5.81e-05	FMN binding
GO:0015297	5	( 0.0380)	6.12e-05	antiporter activity
GO:0004527	4	( 0.0304)	6.151e-05	exonuclease activity
GO:0030246	2	( 0.0152)	7.041e-05	carbohydrate binding
GO:0031072	6	( 0.0456)	7.146e-05	heat shock protein binding
GO:0004252	1	( 0.0076)	8.163e-05	serine-type endopeptidase activity
GO:0004091	1	( 0.0076)	8.163e-05	carboxylesterase activity
GO:0015035	3	( 0.0228)	0.0001171	protein disulfide oxidoreductase activity
GO:0005097	3	( 0.0228)	0.0001171	Rab GTPase activator activity
GO:0032266	4	( 0.0304)	0.0001194	phosphatidylinositol 3-phosphate binding
GO:0015238	4	( 0.0304)	0.0001194	drug transporter activity
GO:0003755	5	( 0.0380)	0.0001235	peptidyl-prolyl cis-trans isomerase activity
GO:0051015	2	( 0.0152)	0.0001622	actin filament binding
GO:0016876	1	( 0.0076)	0.000198	ligase activity, forming aminoacyl-tRNA and related compounds
GO:0016620	1	( 0.0076)	0.000198	oxidoreductase activity, acting on the aldehyde or oxo group of donors, NAD or NADP as acceptor
GO:0016538	1	( 0.0076)	0.000198	cyclin-dependent protein kinase regulator activity
GO:0008047	1	( 0.0076)	0.000198	enzyme activator activity
GO:0004129	1	( 0.0076)	0.000198	cytochrome-c oxidase activity
GO:0043130	11	( 0.0836)	0.0002007	ubiquitin binding
GO:0008236	2	( 0.0152)	0.0003706	serine-type peptidase activity
GO:0019843	7	( 0.0532)	0.0003901	rRNA binding
GO:0016881	6	( 0.0456)	0.0004277	acid-amino acid ligase activity
GO:0004222	6	( 0.0456)	0.0004277	metalloendopeptidase activity
GO:0016788	5	( 0.0380)	0.0004983	hydrolase activity, acting on ester bonds
GO:0005506	24	( 0.1823)	0.0007538	iron ion binding
GO:0004402	6	( 0.0456)	0.0007854	histone acetyltransferase activity
GO:0000386	2	( 0.0152)	0.000838	second spliceosomal transesterification activity
GO:0004872	4	( 0.0304)	0.0009195	receptor activity
GO:0005516	3	( 0.0228)	0.001008	calmodulin binding
GO:0003702	3	( 0.0228)	0.001008	RNA polymerase II transcription factor activity
GO:0004540	1	( 0.0076)	0.001142	ribonuclease activity
GO:0004090	1	( 0.0076)	0.001142	carbonyl reductase (NADPH) activity
GO:0004030	1	( 0.0076)	0.001142	aldehyde dehydrogenase [NAD(P)+] activity
GO:0003714	6	( 0.0456)	0.001445	transcription corepressor activity
GO:0051536	17	( 0.1291)	0.001767	iron-sulfur cluster binding
GO:0016769	4	( 0.0304)	0.00182	transferase activity, transferring nitrogenous groups
GO:0015295	4	( 0.0304)	0.00182	solute:hydrogen symporter activity
GO:0050085	2	( 0.0152)	0.001873	mannitol 2-dehydrogenase (NADP+) activity
GO:0046933	2	( 0.0152)	0.001873	hydrogen ion transporting ATP synthase activity, rotational mechanism
GO:0032115	2	( 0.0152)	0.001873	sorbose reductase activity
GO:0016817	2	( 0.0152)	0.001873	hydrolase activity, acting on acid anhydrides
GO:0016811	2	( 0.0152)	0.001873	hydrolase activity, acting on carbon-nitrogen (but not peptide) bonds, in linear amides
GO:0008028	2	( 0.0152)	0.001873	monocarboxylic acid transmembrane transporter activity
GO:0005089	3	( 0.0228)	0.001929	Rho guanyl-nucleotide exchange factor activity
GO:0003713	3	( 0.0228)	0.001929	transcription coactivator activity
GO:0004843	6	( 0.0456)	0.002656	ubiquitin-specific protease activity
GO:0047038	1	( 0.0076)	0.002706	D-arabinitol 2-dehydrogenase activity
GO:0046873	1	( 0.0076)	0.002706	metal ion transmembrane transporter activity
GO:0031491	1	( 0.0076)	0.002706	nucleosome binding
GO:0008092	1	( 0.0076)	0.002706	cytoskeletal protein binding
GO:0005100	1	( 0.0076)	0.002706	Rho GTPase activator activity
GO:0000384	1	( 0.0076)	0.002706	first spliceosomal transesterification activity
GO:0016791	11	( 0.0836)	0.002876	phosphatase activity
GO:0004725	5	( 0.0380)	0.003188	protein tyrosine phosphatase activity
GO:0043022	3	( 0.0228)	0.003726	ribosome binding
GO:0031593	3	( 0.0228)	0.003726	polyubiquitin binding
GO:0005507	3	( 0.0228)	0.003726	copper ion binding
GO:0004713	2	( 0.0152)	0.004131	protein tyrosine kinase activity
GO:0008080	6	( 0.0456)	0.004853	N-acetyltransferase activity
GO:0008289	5	( 0.0380)	0.005685	lipid binding
GO:0046970	1	( 0.0076)	0.006346	NAD-dependent histone deacetylase activity (H4-K16 specific)
GO:0046969	1	( 0.0076)	0.006346	NAD-dependent histone deacetylase activity (H3-K9 specific)
GO:0046526	1	( 0.0076)	0.006346	D-xylulose reductase activity
GO:0042277	1	( 0.0076)	0.006346	peptide binding
GO:0032129	1	( 0.0076)	0.006346	histone deacetylase activity (H3-K9 specific)
GO:0032041	1	( 0.0076)	0.006346	NAD-dependent histone deacetylase activity (H3-K14 specific)
GO:0015188	1	( 0.0076)	0.006346	L-isoleucine transmembrane transporter activity
GO:0008559	1	( 0.0076)	0.006346	xenobiotic-transporting ATPase activity
GO:0004709	1	( 0.0076)	0.006346	MAP kinase kinase kinase activity
GO:0004693	1	( 0.0076)	0.006346	cyclin-dependent protein kinase activity
GO:0004338	1	( 0.0076)	0.006346	glucan 1,3-beta-glucosidase activity
GO:0004029	1	( 0.0076)	0.006346	aldehyde dehydrogenase (NAD) activity
GO:0016702	4	( 0.0304)	0.006984	oxidoreductase activity, acting on single donors with incorporation of molecular oxygen, incorporation of two atoms of oxygen
GO:0016566	3	( 0.0228)	0.007225	specific transcriptional repressor activity
GO:0008134	3	( 0.0228)	0.007225	transcription factor binding
GO:0004407	3	( 0.0228)	0.007225	histone deacetylase activity
GO:0003678	3	( 0.0228)	0.007225	DNA helicase activity
GO:0051539	9	( 0.0684)	0.007313	4 iron, 4 sulfur cluster binding
GO:0030276	2	( 0.0152)	0.008965	clathrin binding
GO:0005546	2	( 0.0152)	0.008965	phosphatidylinositol-4,5-bisphosphate binding
GO:0016831	5	( 0.0380)	0.01014	carboxy-lyase activity
GO:0008143	3	( 0.0228)	0.01398	poly(A) binding
GO:0004601	3	( 0.0228)	0.01398	peroxidase activity
GO:0004012	3	( 0.0228)	0.01398	phospholipid-translocating ATPase activity
GO:0001671	3	( 0.0228)	0.01398	ATPase activator activity
GO:0047964	1	( 0.0076)	0.01468	glyoxylate reductase activity
GO:0042800	1	( 0.0076)	0.01468	histone lysine N-methyltransferase activity (H3-K4 specific)
GO:0032217	1	( 0.0076)	0.01468	riboflavin transporter activity
GO:0031386	1	( 0.0076)	0.01468	protein tag
GO:0031078	1	( 0.0076)	0.01468	histone deacetylase activity (H3-K14 specific)
GO:0015386	1	( 0.0076)	0.01468	potassium:hydrogen antiporter activity
GO:0015203	1	( 0.0076)	0.01468	polyamine transmembrane transporter activity
GO:0008353	1	( 0.0076)	0.01468	RNA polymerase subunit kinase activity
GO:0005315	1	( 0.0076)	0.01468	inorganic phosphate transmembrane transporter activity
GO:0004818	1	( 0.0076)	0.01468	glutamate-tRNA ligase activity
GO:0004521	1	( 0.0076)	0.01468	endoribonuclease activity
GO:0003939	1	( 0.0076)	0.01468	L-iditol 2-dehydrogenase activity
GO:0000014	1	( 0.0076)	0.01468	single-stranded DNA specific endodeoxyribonuclease activity
GO:0016818	5	( 0.0380)	0.01802	hydrolase activity, acting on acid anhydrides, in phosphorus-containing anhydrides
GO:0003899	15	( 0.1139)	0.02397	DNA-directed RNA polymerase activity
GO:0030674	8	( 0.0608)	0.02554	protein binding, bridging
GO:0016944	3	( 0.0228)	0.02684	RNA polymerase II transcription elongation factor activity
GO:0022857	5	( 0.0380)	0.03171	transmembrane transporter activity
GO:0004177	5	( 0.0380)	0.03171	aminopeptidase activity
GO:0003689	5	( 0.0380)	0.03171	DNA clamp loader activity
GO:0000175	5	( 0.0380)	0.03171	3'-5'-exoribonuclease activity
GO:0015174	2	( 0.0152)	0.03216	basic amino acid transmembrane transporter activity
GO:0009982	2	( 0.0152)	0.03216	pseudouridine synthase activity
GO:0008144	2	( 0.0152)	0.03216	drug binding
GO:0015171	7	( 0.0532)	0.03253	amino acid transmembrane transporter activity
GO:0050040	1	( 0.0076)	0.03337	lactate 2-monooxygenase activity
GO:0033721	1	( 0.0076)	0.03337	aldehyde dehydrogenase (NADP+) activity
GO:0030295	1	( 0.0076)	0.03337	protein kinase activator activity
GO:0017136	1	( 0.0076)	0.03337	NAD-dependent histone deacetylase activity
GO:0016830	1	( 0.0076)	0.03337	carbon-carbon lyase activity
GO:0016597	1	( 0.0076)	0.03337	amino acid binding
GO:0016279	1	( 0.0076)	0.03337	protein-lysine N-methyltransferase activity
GO:0015369	1	( 0.0076)	0.03337	calcium:hydrogen antiporter activity
GO:0015343	1	( 0.0076)	0.03337	siderophore-iron transmembrane transporter activity
GO:0015183	1	( 0.0076)	0.03337	L-aspartate transmembrane transporter activity
GO:0015181	1	( 0.0076)	0.03337	arginine transmembrane transporter activity
GO:0008757	1	( 0.0076)	0.03337	S-adenosylmethionine-dependent methyltransferase activity
GO:0005313	1	( 0.0076)	0.03337	L-glutamate transmembrane transporter activity
GO:0004819	1	( 0.0076)	0.03337	glutamine-tRNA ligase activity
GO:0004596	1	( 0.0076)	0.03337	peptide alpha-N-acetyltransferase activity
GO:0030145	4	( 0.0304)	0.04068	manganese ion binding
GO:0015662	4	( 0.0304)	0.04068	ATPase activity, coupled to transmembrane movement of ions, phosphorylative mechanism
	CELLULAR COMPONENT:
GOcategory	Number	frac.	Pvalue	GO term
GO:0005634	498	( 3.7828)	2.2e-16	nucleus
GO:0005829	377	( 2.8637)	2.2e-16	cytosol
GO:0005737	370	( 2.8105)	2.2e-16	cytoplasm
GO:0016020	279	( 2.1193)	2.2e-16	membrane
GO:0016021	205	( 1.5572)	2.2e-16	integral to membrane
GO:0005739	186	( 1.4128)	2.2e-16	mitochondrion
GO:0005783	120	( 0.9115)	2.2e-16	endoplasmic reticulum
GO:0005730	106	( 0.8052)	2.2e-16	nucleolus
GO:0005886	103	( 0.7824)	2.2e-16	plasma membrane
GO:0005794	88	( 0.6684)	2.2e-16	Golgi apparatus
GO:0005789	75	( 0.5697)	2.2e-16	endoplasmic reticulum membrane
GO:0005575	74	( 0.5621)	2.2e-16	cellular_component
GO:0005622	51	( 0.3874)	2.2e-16	intracellular
GO:0030529	39	( 0.2962)	2.2e-16	ribonucleoprotein complex
GO:0032153	36	( 0.2735)	2.2e-16	cell division site
GO:0000329	32	( 0.2431)	2.2e-16	fungal-type vacuole membrane
GO:0005773	30	( 0.2279)	2.2e-16	vacuole
GO:0005759	26	( 0.1975)	2.2e-16	mitochondrial matrix
GO:0051286	25	( 0.1899)	2.2e-16	cell tip
GO:0000790	24	( 0.1823)	2.2e-16	nuclear chromatin
GO:0005816	23	( 0.1747)	2.2e-16	spindle pole body
GO:0005774	21	( 0.1595)	2.2e-16	vacuolar membrane
GO:0005840	19	( 0.1443)	2.2e-16	ribosome
GO:0005768	19	( 0.1443)	2.2e-16	endosome
GO:0005625	17	( 0.1291)	2.2e-16	soluble fraction
GO:0043332	15	( 0.1139)	2.2e-16	mating projection tip
GO:0009986	15	( 0.1139)	2.2e-16	cell surface
GO:0005856	14	( 0.1063)	2.2e-16	cytoskeleton
GO:0000324	14	( 0.1063)	2.2e-16	fungal-type vacuole
GO:0005935	12	( 0.0912)	2.2e-16	cellular bud neck
GO:0005694	12	( 0.0912)	2.2e-16	chromosome
GO:0005576	9	( 0.0684)	2.2e-16	extracellular region
GO:0005643	2	( 0.0152)	2.2e-16	nuclear pore
GO:0022625	1	( 0.0076)	2.2e-16	cytosolic large ribosomal subunit
GO:0005743	43	( 0.3266)	3.102e-16	mitochondrial inner membrane
GO:0005874	1	( 0.0076)	1.229e-15	microtubule
GO:0001950	8	( 0.0608)	2.026e-15	PME fraction
GO:0005624	21	( 0.1595)	7.309e-15	membrane fraction
GO:0000139	36	( 0.2735)	7.403e-15	Golgi membrane
GO:0031965	9	( 0.0684)	8.886e-15	nuclear membrane
GO:0005681	15	( 0.1139)	1.853e-14	spliceosome
GO:0022627	1	( 0.0076)	2.055e-14	cytosolic small ribosomal subunit
GO:0043234	20	( 0.1519)	4.893e-14	protein complex
GO:0030479	7	( 0.0532)	1.471e-13	actin cortical patch
GO:0005741	15	( 0.1139)	3.426e-13	mitochondrial outer membrane
GO:0000131	6	( 0.0456)	8.84e-13	incipient cellular bud site
GO:0005934	10	( 0.0760)	1.116e-12	cellular bud tip
GO:0005635	19	( 0.1443)	1.279e-12	nuclear envelope
GO:0005819	12	( 0.0912)	7.002e-12	spindle
GO:0000781	3	( 0.0228)	2.843e-11	chromosome, telomeric region
GO:0010008	10	( 0.0760)	9.446e-11	endosome membrane
GO:0030428	6	( 0.0456)	2.879e-10	cell septum
GO:0005938	5	( 0.0380)	3.467e-10	cell cortex
GO:0000775	6	( 0.0456)	1.457e-09	chromosome, centromeric region
GO:0005777	10	( 0.0760)	2.918e-09	peroxisome
GO:0005778	1	( 0.0076)	3.711e-09	peroxisomal membrane
GO:0000785	3	( 0.0228)	5.307e-09	chromatin
GO:0031966	8	( 0.0608)	9.3e-09	mitochondrial membrane
GO:0030427	4	( 0.0304)	1.132e-08	site of polarized growth
GO:0015630	1	( 0.0076)	2.34e-08	microtubule cytoskeleton
GO:0051285	5	( 0.0380)	1.055e-07	cell cortex of cell tip
GO:0043596	6	( 0.0456)	2.452e-07	nuclear replication fork
GO:0005758	11	( 0.0836)	2.91e-07	mitochondrial intermembrane space
GO:0005933	4	( 0.0304)	3.081e-07	cellular bud
GO:0030176	10	( 0.0760)	3.313e-07	integral to endoplasmic reticulum membrane
GO:0005654	21	( 0.1595)	7.673e-07	nucleoplasm
GO:0005762	1	( 0.0076)	9.067e-07	mitochondrial large ribosomal subunit
GO:0001411	1	( 0.0076)	9.067e-07	hyphal tip
GO:0042645	6	( 0.0456)	2.018e-06	mitochondrial nucleoid
GO:0005628	4	( 0.0304)	3.47e-06	prospore membrane
GO:0000228	2	( 0.0152)	5.513e-06	nuclear chromosome
GO:0000778	3	( 0.0228)	1.043e-05	condensed nuclear chromosome kinetochore
GO:0000776	3	( 0.0228)	1.043e-05	kinetochore
GO:0010494	2	( 0.0152)	1.297e-05	stress granule
GO:0000777	2	( 0.0152)	1.297e-05	condensed chromosome kinetochore
GO:0009277	7	( 0.0532)	1.667e-05	fungal-type cell wall
GO:0030446	6	( 0.0456)	1.729e-05	hyphal cell wall
GO:0030445	3	( 0.0228)	2.355e-05	yeast-form cell wall
GO:0005618	2	( 0.0152)	3.032e-05	cell wall
GO:0000328	2	( 0.0152)	3.032e-05	fungal-type vacuole lumen
GO:0000812	1	( 0.0076)	3.347e-05	SWR1 complex
GO:0005792	10	( 0.0760)	4.379e-05	microsome
GO:0030117	5	( 0.0380)	6.12e-05	membrane coat
GO:0005826	4	( 0.0304)	6.151e-05	contractile ring
GO:0005887	11	( 0.0836)	6.644e-05	integral to plasma membrane
GO:0000142	2	( 0.0152)	7.041e-05	cellular bud neck contractile ring
GO:0031410	13	( 0.0987)	8.146e-05	cytoplasmic vesicle
GO:0031011	1	( 0.0076)	8.163e-05	INO80 complex
GO:0005770	1	( 0.0076)	8.163e-05	late endosome
GO:0000124	8	( 0.0608)	0.0001108	SAGA complex
GO:0030173	4	( 0.0304)	0.0001194	integral to Golgi membrane
GO:0005788	2	( 0.0152)	0.0001622	endoplasmic reticulum lumen
GO:0005740	2	( 0.0152)	0.0001622	mitochondrial envelope
GO:0000935	2	( 0.0152)	0.0001622	barrier septum
GO:0031934	1	( 0.0076)	0.000198	mating-type region heterochromatin
GO:0016592	1	( 0.0076)	0.000198	Srb-mediator complex
GO:0035267	3	( 0.0228)	0.0002575	NuA4 histone acetyltransferase complex
GO:0005619	3	( 0.0228)	0.0002575	fungal-type spore wall
GO:0005763	2	( 0.0152)	0.0003706	mitochondrial small ribosomal subunit
GO:0030665	1	( 0.0076)	0.0004772	clathrin coated vesicle membrane
GO:0015935	1	( 0.0076)	0.0004772	small ribosomal subunit
GO:0005875	1	( 0.0076)	0.0004772	microtubule associated complex
GO:0005686	1	( 0.0076)	0.0004772	snRNP U2
GO:0000407	1	( 0.0076)	0.0004772	pre-autophagosomal structure
GO:0000300	1	( 0.0076)	0.0004772	peripheral to membrane of membrane fraction
GO:0030121	2	( 0.0152)	0.000838	AP-1 adaptor complex
GO:0005940	2	( 0.0152)	0.000838	septin ring
GO:0005905	2	( 0.0152)	0.000838	coated pit
GO:0005847	2	( 0.0152)	0.000838	mRNA cleavage and polyadenylation specificity factor complex
GO:0005721	1	( 0.0076)	0.001142	centromeric heterochromatin
GO:0000307	1	( 0.0076)	0.001142	cyclin-dependent protein kinase holoenzyme complex
GO:0000123	1	( 0.0076)	0.001142	histone acetyltransferase complex
GO:0030686	24	( 0.1823)	0.001738	90S preribosome
GO:0046695	4	( 0.0304)	0.00182	SLIK (SAGA-like) complex
GO:0045121	3	( 0.0228)	0.001929	membrane raft
GO:0043614	1	( 0.0076)	0.002706	multi-eIF complex
GO:0005849	1	( 0.0076)	0.002706	mRNA cleavage factor complex
GO:0005675	1	( 0.0076)	0.002706	holo TFIIH complex
GO:0005637	1	( 0.0076)	0.002706	nuclear inner membrane
GO:0005811	8	( 0.0608)	0.003221	lipid particle
GO:0000932	4	( 0.0304)	0.003583	cytoplasmic mRNA processing body
GO:0030133	2	( 0.0152)	0.004131	transport vesicle
GO:0016586	2	( 0.0152)	0.004131	RSC complex
GO:0030134	5	( 0.0380)	0.005685	ER to Golgi transport vesicle
GO:0016514	1	( 0.0076)	0.006346	SWI/SNF complex
GO:0000939	1	( 0.0076)	0.006346	inner kinetochore of condensed chromosome
GO:0031298	7	( 0.0532)	0.00682	replication fork protection complex
GO:0031307	4	( 0.0304)	0.006984	integral to mitochondrial outer membrane
GO:0031261	4	( 0.0304)	0.006984	DNA replication preinitiation complex
GO:0030659	3	( 0.0228)	0.007225	cytoplasmic vesicle membrane
GO:0005656	3	( 0.0228)	0.007225	pre-replicative complex
GO:0031234	2	( 0.0152)	0.008965	extrinsic to internal side of plasma membrane
GO:0019898	2	( 0.0152)	0.008965	extrinsic to membrane
GO:0012505	2	( 0.0152)	0.008965	endomembrane system
GO:0005801	2	( 0.0152)	0.008965	cis-Golgi network
GO:0005802	5	( 0.0380)	0.01014	trans-Golgi network
GO:0048471	4	( 0.0304)	0.01343	perinuclear region of cytoplasm
GO:0031314	4	( 0.0304)	0.01343	extrinsic to mitochondrial inner membrane
GO:0032432	3	( 0.0228)	0.01398	actin filament bundle
GO:0030131	3	( 0.0228)	0.01398	clathrin adaptor complex
GO:0000794	3	( 0.0228)	0.01398	condensed nuclear chromosome
GO:0016459	1	( 0.0076)	0.01468	myosin complex
GO:0009897	1	( 0.0076)	0.01468	external side of plasma membrane
GO:0005782	1	( 0.0076)	0.01468	peroxisomal matrix
GO:0005680	1	( 0.0076)	0.01468	anaphase-promoting complex
GO:0000796	1	( 0.0076)	0.01468	condensin complex
GO:0005669	8	( 0.0608)	0.02554	transcription factor TFIID complex
GO:0022626	6	( 0.0456)	0.02574	cytosolic ribosome
GO:0000176	3	( 0.0228)	0.02684	nuclear exosome (RNase complex)
GO:0000118	3	( 0.0228)	0.02684	histone deacetylase complex
GO:0048188	2	( 0.0152)	0.03216	COMPASS complex
GO:0016585	2	( 0.0152)	0.03216	chromatin remodeling complex
GO:0005885	2	( 0.0152)	0.03216	Arp2/3 protein complex
GO:0005658	2	( 0.0152)	0.03216	alpha DNA polymerase:primase complex
GO:0031521	1	( 0.0076)	0.03337	spitzenkorper
GO:0016591	1	( 0.0076)	0.03337	DNA-directed RNA polymerase II, holoenzyme
GO:0005884	1	( 0.0076)	0.03337	actin filament
GO:0005834	1	( 0.0076)	0.03337	heterotrimeric G-protein complex
GO:0000779	1	( 0.0076)	0.03337	condensed chromosome, centromeric region
GO:0031097	6	( 0.0456)	0.04207	medial ring
	BIOLOGICAL PROCESS:
GOcategory	Number	frac.	Pvalue	GO term
GO:0006810	177	( 1.3445)	2.2e-16	transport
GO:0008152	102	( 0.7748)	2.2e-16	metabolic process
GO:0008150	96	( 0.7292)	2.2e-16	biological_process
GO:0055114	91	( 0.6912)	2.2e-16	oxidation reduction
GO:0042493	83	( 0.6305)	2.2e-16	response to drug
GO:0006351	78	( 0.5925)	2.2e-16	transcription, DNA-dependent
GO:0006355	75	( 0.5697)	2.2e-16	regulation of transcription, DNA-dependent
GO:0055085	74	( 0.5621)	2.2e-16	transmembrane transport
GO:0015031	65	( 0.4937)	2.2e-16	protein transport
GO:0033554	57	( 0.4330)	2.2e-16	cellular response to stress
GO:0007049	54	( 0.4102)	2.2e-16	cell cycle
GO:0006886	41	( 0.3114)	2.2e-16	intracellular protein transport
GO:0030447	40	( 0.3038)	2.2e-16	filamentous growth
GO:0007165	35	( 0.2659)	2.2e-16	signal transduction
GO:0016192	34	( 0.2583)	2.2e-16	vesicle-mediated transport
GO:0009405	34	( 0.2583)	2.2e-16	pathogenesis
GO:0016310	33	( 0.2507)	2.2e-16	phosphorylation
GO:0006397	32	( 0.2431)	2.2e-16	mRNA processing
GO:0051301	31	( 0.2355)	2.2e-16	cell division
GO:0006974	30	( 0.2279)	2.2e-16	response to DNA damage stimulus
GO:0030448	28	( 0.2127)	2.2e-16	hyphal growth
GO:0006412	28	( 0.2127)	2.2e-16	translation
GO:0006281	28	( 0.2127)	2.2e-16	DNA repair
GO:0007126	23	( 0.1747)	2.2e-16	meiosis
GO:0006950	22	( 0.1671)	2.2e-16	response to stress
GO:0006468	22	( 0.1671)	2.2e-16	protein amino acid phosphorylation
GO:0031505	21	( 0.1595)	2.2e-16	fungal-type cell wall organization and biogenesis
GO:0007067	20	( 0.1519)	2.2e-16	mitosis
GO:0006508	19	( 0.1443)	2.2e-16	proteolysis
GO:0006200	19	( 0.1443)	2.2e-16	ATP catabolic process
GO:0006897	18	( 0.1367)	2.2e-16	endocytosis
GO:0030437	15	( 0.1139)	2.2e-16	ascospore formation
GO:0005975	15	( 0.1139)	2.2e-16	carbohydrate metabolic process
GO:0008652	14	( 0.1063)	2.2e-16	amino acid biosynthetic process
GO:0032543	9	( 0.0684)	2.2e-16	mitochondrial translation
GO:0006310	3	( 0.0228)	2.2e-16	DNA recombination
GO:0051028	2	( 0.0152)	2.2e-16	mRNA transport
GO:0006406	2	( 0.0152)	2.2e-16	mRNA export from nucleus
GO:0006260	15	( 0.1139)	2.946e-16	DNA replication
GO:0008380	27	( 0.2051)	5.211e-16	RNA splicing
GO:0000070	12	( 0.0912)	5.861e-16	mitotic sister chromatid segregation
GO:0006811	25	( 0.1899)	1.757e-15	ion transport
GO:0016568	22	( 0.1671)	3.721e-15	chromatin modification
GO:0007163	6	( 0.0456)	5.554e-15	establishment and/or maintenance of cell polarity
GO:0008643	8	( 0.0608)	1.06e-14	carbohydrate transport
GO:0032259	12	( 0.0912)	1.067e-14	methylation
GO:0007047	5	( 0.0380)	3.088e-14	cell wall organization and biogenesis
GO:0007131	3	( 0.0228)	5.706e-14	meiotic recombination
GO:0006357	14	( 0.1063)	6.407e-14	regulation of transcription from RNA polymerase II promoter
GO:0000723	3	( 0.0228)	3.399e-13	telomere maintenance
GO:0016567	17	( 0.1291)	6.921e-13	protein ubiquitination
GO:0030435	15	( 0.1139)	2.271e-12	sporulation
GO:0006457	25	( 0.1899)	2.847e-12	protein folding
GO:0030476	2	( 0.0152)	9.304e-12	ascospore wall assembly
GO:0006350	5	( 0.0380)	1.214e-11	transcription
GO:0006184	15	( 0.1139)	1.618e-11	GTP catabolic process
GO:0006364	62	( 0.4709)	1.933e-11	rRNA processing
GO:0006418	3	( 0.0228)	6.844e-11	tRNA aminoacylation for protein translation
GO:0006970	8	( 0.0608)	1.32e-10	response to osmotic stress
GO:0032569	14	( 0.1063)	2.217e-10	specific transcription from RNA polymerase II promoter
GO:0000910	5	( 0.0380)	3.467e-10	cytokinesis
GO:0019236	3	( 0.0228)	3.935e-10	response to pheromone
GO:0006629	14	( 0.1063)	4.307e-10	lipid metabolic process
GO:0007264	15	( 0.1139)	4.929e-10	small GTPase mediated signal transduction
GO:0006413	13	( 0.0987)	8.435e-10	translational initiation
GO:0007059	4	( 0.0304)	9.076e-10	chromosome segregation
GO:0009058	11	( 0.0836)	1.51e-09	biosynthetic process
GO:0006348	10	( 0.0760)	1.546e-09	chromatin silencing at telomere
GO:0000398	21	( 0.1595)	1.757e-09	nuclear mRNA splicing, via spliceosome
GO:0006914	4	( 0.0304)	2.112e-09	autophagy
GO:0030466	8	( 0.0608)	2.158e-09	chromatin silencing at silent mating-type cassette
GO:0000002	3	( 0.0228)	2.237e-09	mitochondrial genome maintenance
GO:0006606	1	( 0.0076)	3.711e-09	protein import into nucleus
GO:0001403	5	( 0.0380)	4.125e-09	invasive growth in response to glucose limitation
GO:0006995	7	( 0.0532)	7.962e-09	cellular response to nitrogen starvation
GO:0030036	5	( 0.0380)	9.342e-09	actin cytoskeleton organization and biogenesis
GO:0006913	5	( 0.0380)	9.342e-09	nucleocytoplasmic transport
GO:0006511	20	( 0.1519)	1.095e-08	ubiquitin-dependent protein catabolic process
GO:0007005	3	( 0.0228)	1.255e-08	mitochondrion organization and biogenesis
GO:0007346	42	( 0.3190)	1.603e-08	regulation of mitotic cell cycle
GO:0006979	6	( 0.0456)	1.607e-08	response to oxidative stress
GO:0000747	10	( 0.0760)	2.131e-08	conjugation with cellular fusion
GO:0030950	4	( 0.0304)	2.603e-08	establishment and/or maintenance of actin cytoskeleton polarity
GO:0006338	17	( 0.1291)	2.739e-08	chromatin remodeling
GO:0006099	2	( 0.0152)	2.944e-08	tricarboxylic acid cycle
GO:0033205	7	( 0.0532)	3.228e-08	cytokinesis during cell cycle
GO:0007096	1	( 0.0076)	5.859e-08	regulation of exit from mitosis
GO:0044237	2	( 0.0152)	7.111e-08	cellular metabolic process
GO:0015758	2	( 0.0152)	7.111e-08	glucose transport
GO:0006414	2	( 0.0152)	7.111e-08	translational elongation
GO:0009060	10	( 0.0760)	8.362e-08	aerobic respiration
GO:0006812	5	( 0.0380)	1.055e-07	cation transport
GO:0045454	6	( 0.0456)	1.244e-07	cell redox homeostasis
GO:0006486	4	( 0.0304)	1.359e-07	protein amino acid glycosylation
GO:0045944	7	( 0.0532)	1.362e-07	positive regulation of transcription from RNA polymerase II promoter
GO:0007124	7	( 0.0532)	1.362e-07	pseudohyphal growth
GO:0006407	1	( 0.0076)	1.464e-07	rRNA export from nucleus
GO:0006623	9	( 0.0684)	1.551e-07	protein targeting to vacuole
GO:0006342	5	( 0.0380)	2.342e-07	chromatin silencing
GO:0042254	63	( 0.4785)	2.53e-07	ribosome biogenesis and assembly
GO:0009272	4	( 0.0304)	3.081e-07	fungal-type cell wall biogenesis
GO:0008645	4	( 0.0304)	3.081e-07	hexose transport
GO:0000750	1	( 0.0076)	3.648e-07	pheromone-dependent signal transduction during conjugation with cellular fusion
GO:0045324	3	( 0.0228)	3.767e-07	late endosome to vacuole transport
GO:0043547	13	( 0.0987)	4.66e-07	positive regulation of GTPase activity
GO:0030702	5	( 0.0380)	5.171e-07	chromatin silencing at centromere
GO:0031137	7	( 0.0532)	5.834e-07	regulation of conjugation with cellular fusion
GO:0006270	9	( 0.0684)	5.851e-07	DNA replication initiation
GO:0000724	4	( 0.0304)	6.948e-07	double-strand break repair via homologous recombination
GO:0000011	4	( 0.0304)	6.948e-07	vacuole inheritance
GO:0000226	3	( 0.0228)	8.717e-07	microtubule cytoskeleton organization and biogenesis
GO:0007018	1	( 0.0076)	9.067e-07	microtubule-based movement
GO:0001300	1	( 0.0076)	9.067e-07	chronological cell aging
GO:0008033	19	( 0.1443)	1.081e-06	tRNA processing
GO:0030433	9	( 0.0684)	1.146e-06	ER-associated protein catabolic process
GO:0006396	7	( 0.0532)	1.207e-06	RNA processing
GO:0000917	5	( 0.0380)	1.981e-06	barrier septum formation
GO:0051666	3	( 0.0228)	2.006e-06	actin cortical patch localization
GO:0022900	15	( 0.1139)	2.056e-06	electron transport chain
GO:0015761	2	( 0.0152)	2.331e-06	mannose transport
GO:0015755	2	( 0.0152)	2.331e-06	fructose transport
GO:0007094	4	( 0.0304)	3.47e-06	mitotic cell cycle spindle assembly checkpoint
GO:0006333	5	( 0.0380)	3.844e-06	chromatin assembly or disassembly
GO:0000001	5	( 0.0380)	3.844e-06	mitochondrion inheritance
GO:0006289	8	( 0.0608)	4.201e-06	nucleotide-excision repair
GO:0051276	3	( 0.0228)	4.589e-06	chromosome organization and biogenesis
GO:0008361	3	( 0.0228)	4.589e-06	regulation of cell size
GO:0006506	3	( 0.0228)	4.589e-06	GPI anchor biosynthetic process
GO:0000086	3	( 0.0228)	4.589e-06	G2/M transition of mitotic cell cycle
GO:0032878	2	( 0.0152)	5.513e-06	regulation of establishment and/or maintenance of cell polarity
GO:0010570	2	( 0.0152)	5.513e-06	regulation of filamentous growth
GO:0030071	1	( 0.0076)	5.55e-06	regulation of mitotic metaphase/anaphase transition
GO:0006537	1	( 0.0076)	5.55e-06	glutamate biosynthetic process
GO:0006409	1	( 0.0076)	5.55e-06	tRNA export from nucleus
GO:0000079	1	( 0.0076)	5.55e-06	regulation of cyclin-dependent protein kinase activity
GO:0000022	1	( 0.0076)	5.55e-06	mitotic spindle elongation
GO:0016573	12	( 0.0912)	5.687e-06	histone acetylation
GO:0006368	10	( 0.0760)	6.995e-06	RNA elongation from RNA polymerase II promoter
GO:0009408	5	( 0.0380)	7.575e-06	response to heat
GO:0006807	4	( 0.0304)	7.678e-06	nitrogen compound metabolic process
GO:0006367	4	( 0.0304)	7.678e-06	transcription initiation from RNA polymerase II promoter
GO:0007015	6	( 0.0456)	8.452e-06	actin filament organization
GO:0006696	9	( 0.0684)	8.64e-06	ergosterol biosynthetic process
GO:0032258	3	( 0.0228)	1.043e-05	CVT pathway
GO:0006874	3	( 0.0228)	1.043e-05	cellular calcium ion homeostasis
GO:0006139	3	( 0.0228)	1.043e-05	nucleobase, nucleoside, nucleotide and nucleic acid metabolic process
GO:0033314	2	( 0.0152)	1.297e-05	mitotic cell cycle DNA replication checkpoint
GO:0044416	1	( 0.0076)	1.366e-05	induction by symbiont of host defense response
GO:0016973	1	( 0.0076)	1.366e-05	poly(A)+ mRNA export from nucleus
GO:0009082	1	( 0.0076)	1.366e-05	branched chain family amino acid biosynthetic process
GO:0007034	1	( 0.0076)	1.366e-05	vacuolar transport
GO:0006813	1	( 0.0076)	1.366e-05	potassium ion transport
GO:0000077	5	( 0.0380)	1.51e-05	DNA damage checkpoint
GO:0008610	21	( 0.1595)	1.686e-05	lipid biosynthetic process
GO:0007118	4	( 0.0304)	1.686e-05	budding cell apical bud growth
GO:0008654	6	( 0.0456)	1.729e-05	phospholipid biosynthetic process
GO:0015992	17	( 0.1291)	2.375e-05	proton transport
GO:0010553	8	( 0.0608)	2.998e-05	negative regulation of specific transcription from RNA polymerase II promoter
GO:0007121	2	( 0.0152)	3.032e-05	bipolar cellular bud site selection
GO:0006379	2	( 0.0152)	3.032e-05	mRNA cleavage
GO:0000184	2	( 0.0152)	3.032e-05	nuclear-transcribed mRNA catabolic process, nonsense-mediated decay
GO:0006855	5	( 0.0380)	3.034e-05	multidrug transport
GO:0000920	7	( 0.0532)	3.099e-05	cell separation during cytokinesis
GO:0015893	1	( 0.0076)	3.347e-05	drug transport
GO:0030010	6	( 0.0456)	3.524e-05	establishment of cell polarity
GO:0030001	3	( 0.0228)	5.273e-05	metal ion transport
GO:0000122	8	( 0.0608)	5.775e-05	negative regulation of transcription from RNA polymerase II promoter
GO:0006887	7	( 0.0532)	5.81e-05	exocytosis
GO:0006520	7	( 0.0532)	5.81e-05	amino acid metabolic process
GO:0009086	5	( 0.0380)	6.12e-05	methionine biosynthetic process
GO:0006464	5	( 0.0380)	6.12e-05	protein modification process
GO:0006888	27	( 0.2051)	6.703e-05	ER to Golgi vesicle-mediated transport
GO:0043328	2	( 0.0152)	7.041e-05	protein targeting to vacuole during ubiquitin-dependent protein catabolic process via the MVB pathway
GO:0016070	2	( 0.0152)	7.041e-05	RNA metabolic process
GO:0010389	2	( 0.0152)	7.041e-05	regulation of G2/M transition of mitotic cell cycle
GO:0006415	2	( 0.0152)	7.041e-05	translational termination
GO:0006012	2	( 0.0152)	7.041e-05	galactose metabolic process
GO:0045449	6	( 0.0456)	7.146e-05	regulation of transcription
GO:0006879	10	( 0.0760)	8.081e-05	cellular iron ion homeostasis
GO:0046488	1	( 0.0076)	8.163e-05	phosphatidylinositol metabolic process
GO:0043085	1	( 0.0076)	8.163e-05	positive regulation of catalytic activity
GO:0007119	1	( 0.0076)	8.163e-05	budding cell isotropic bud growth
GO:0007114	1	( 0.0076)	8.163e-05	cell budding
GO:0006744	1	( 0.0076)	8.163e-05	ubiquinone biosynthetic process
GO:0006607	1	( 0.0076)	8.163e-05	NLS-bearing substrate import into nucleus
GO:0006259	1	( 0.0076)	8.163e-05	DNA metabolic process
GO:0006865	12	( 0.0912)	0.0001017	amino acid transport
GO:0016575	7	( 0.0532)	0.0001095	histone deacetylation
GO:0006378	3	( 0.0228)	0.0001171	mRNA polyadenylation
GO:0006303	3	( 0.0228)	0.0001171	double-strand break repair via nonhomologous end joining
GO:0000902	5	( 0.0380)	0.0001235	cell morphogenesis
GO:0000413	5	( 0.0380)	0.0001235	protein peptidyl-prolyl isomerization
GO:0006417	13	( 0.0987)	0.0001378	regulation of translation
GO:0001302	13	( 0.0987)	0.0001378	replicative cell aging
GO:0000462	13	( 0.0987)	0.0001378	maturation of SSU-rRNA from tricistronic rRNA transcript (SSU-rRNA, 5.8S rRNA, LSU-rRNA)
GO:0006366	10	( 0.0760)	0.0001487	transcription from RNA polymerase II promoter
GO:0016311	9	( 0.0684)	0.0001582	dephosphorylation
GO:0007154	2	( 0.0152)	0.0001622	cell communication
GO:0006526	2	( 0.0152)	0.0001622	arginine biosynthetic process
GO:0006221	2	( 0.0152)	0.0001622	pyrimidine nucleotide biosynthetic process
GO:0000722	2	( 0.0152)	0.0001622	telomere maintenance via recombination
GO:0048869	1	( 0.0076)	0.000198	cellular developmental process
GO:0016485	1	( 0.0076)	0.000198	protein processing
GO:0009097	1	( 0.0076)	0.000198	isoleucine biosynthetic process
GO:0007076	1	( 0.0076)	0.000198	mitotic chromosome condensation
GO:0006612	1	( 0.0076)	0.000198	protein targeting to membrane
GO:0006109	1	( 0.0076)	0.000198	regulation of carbohydrate metabolic process
GO:0006631	7	( 0.0532)	0.0002068	fatty acid metabolic process
GO:0032889	4	( 0.0304)	0.0002345	regulation of vacuole fusion, non-autophagic
GO:0032568	5	( 0.0380)	0.0002488	general transcription from RNA polymerase II promoter
GO:0000915	5	( 0.0380)	0.0002488	cytokinesis, contractile ring formation
GO:0035023	3	( 0.0228)	0.0002575	regulation of Rho protein signal transduction
GO:0015793	3	( 0.0228)	0.0002575	glycerol transport
GO:0043039	2	( 0.0152)	0.0003706	tRNA aminoacylation
GO:0030488	2	( 0.0152)	0.0003706	tRNA methylation
GO:0006816	2	( 0.0152)	0.0003706	calcium ion transport
GO:0055072	7	( 0.0532)	0.0003901	iron ion homeostasis
GO:0042710	7	( 0.0532)	0.0003901	biofilm formation
GO:0016579	6	( 0.0456)	0.0004277	protein deubiquitination
GO:0006298	6	( 0.0456)	0.0004277	mismatch repair
GO:0031573	1	( 0.0076)	0.0004772	intra-S DNA damage checkpoint
GO:0010590	1	( 0.0076)	0.0004772	regulation of cell separation during cytokinesis
GO:0009612	1	( 0.0076)	0.0004772	response to mechanical stimulus
GO:0007265	1	( 0.0076)	0.0004772	Ras protein signal transduction
GO:0007039	1	( 0.0076)	0.0004772	vacuolar protein catabolic process
GO:0006312	1	( 0.0076)	0.0004772	mitotic recombination
GO:0005977	1	( 0.0076)	0.0004772	glycogen metabolic process
GO:0000028	1	( 0.0076)	0.0004772	ribosomal small subunit assembly and maintenance
GO:0006487	5	( 0.0380)	0.0004983	protein amino acid N-linked glycosylation
GO:0006633	7	( 0.0532)	0.000733	fatty acid biosynthetic process
GO:0006261	7	( 0.0532)	0.000733	DNA-dependent DNA replication
GO:0006461	6	( 0.0456)	0.0007854	protein complex assembly
GO:0006694	12	( 0.0912)	0.0008159	steroid biosynthetic process
GO:0034221	2	( 0.0152)	0.000838	fungal-type cell wall chitin biosynthetic process
GO:0032955	2	( 0.0152)	0.000838	regulation of barrier septum formation
GO:0030242	2	( 0.0152)	0.000838	peroxisome degradation
GO:0016197	2	( 0.0152)	0.000838	endosome transport
GO:0008608	2	( 0.0152)	0.000838	attachment of spindle microtubules to kinetochore
GO:0006555	2	( 0.0152)	0.000838	methionine metabolic process
GO:0006067	2	( 0.0152)	0.000838	ethanol metabolic process
GO:0000422	2	( 0.0152)	0.000838	mitochondrion degradation
GO:0000282	2	( 0.0152)	0.000838	cellular bud site selection
GO:0006915	4	( 0.0304)	0.0009195	apoptosis
GO:0006896	4	( 0.0304)	0.0009195	Golgi to vacuole transport
GO:0006006	4	( 0.0304)	0.0009195	glucose metabolic process
GO:0007064	5	( 0.0380)	0.0009902	mitotic sister chromatid cohesion
GO:0042026	3	( 0.0228)	0.001008	protein refolding
GO:0032851	3	( 0.0228)	0.001008	positive regulation of Rab GTPase activity
GO:0032313	3	( 0.0228)	0.001008	regulation of Rab GTPase activity
GO:0031929	3	( 0.0228)	0.001008	TOR signaling pathway
GO:0009267	3	( 0.0228)	0.001008	cellular response to starvation
GO:0006826	3	( 0.0228)	0.001008	iron ion transport
GO:0042787	8	( 0.0608)	0.00105	protein ubiquitination during ubiquitin-dependent protein catabolic process
GO:0008360	11	( 0.0836)	0.001055	regulation of cell shape
GO:0031047	1	( 0.0076)	0.001142	gene silencing by RNA
GO:0030968	1	( 0.0076)	0.001142	endoplasmic reticulum unfolded protein response
GO:0016558	1	( 0.0076)	0.001142	protein import into peroxisome matrix
GO:0015809	1	( 0.0076)	0.001142	arginine transport
GO:0015757	1	( 0.0076)	0.001142	galactose transport
GO:0010038	1	( 0.0076)	0.001142	response to metal ion
GO:0009165	1	( 0.0076)	0.001142	nucleotide biosynthetic process
GO:0007020	1	( 0.0076)	0.001142	microtubule nucleation
GO:0006605	1	( 0.0076)	0.001142	protein targeting
GO:0006273	1	( 0.0076)	0.001142	lagging strand elongation
GO:0000710	1	( 0.0076)	0.001142	meiotic mismatch repair
GO:0000103	1	( 0.0076)	0.001142	sulfate assimilation
GO:0000082	6	( 0.0456)	0.001445	G1/S transition of mitotic cell cycle
GO:0043162	4	( 0.0304)	0.00182	ubiquitin-dependent protein catabolic process via the multivesicular body pathway
GO:0016236	4	( 0.0304)	0.00182	macroautophagy
GO:0006301	4	( 0.0304)	0.00182	postreplication repair
GO:0000183	4	( 0.0304)	0.00182	chromatin silencing at rDNA
GO:0000084	4	( 0.0304)	0.00182	S phase of mitotic cell cycle
GO:0042144	8	( 0.0608)	0.001842	vacuole fusion, non-autophagic
GO:0045835	2	( 0.0152)	0.001873	negative regulation of meiosis
GO:0045132	2	( 0.0152)	0.001873	meiotic chromosome segregation
GO:0042850	2	( 0.0152)	0.001873	L-sorbose catabolic process
GO:0016237	2	( 0.0152)	0.001873	microautophagy
GO:0007266	2	( 0.0152)	0.001873	Rho protein signal transduction
GO:0007004	2	( 0.0152)	0.001873	telomere maintenance via telomerase
GO:0006783	2	( 0.0152)	0.001873	heme biosynthetic process
GO:0000956	2	( 0.0152)	0.001873	nuclear-transcribed mRNA catabolic process
GO:0000165	2	( 0.0152)	0.001873	MAPKKK cascade
GO:0000032	2	( 0.0152)	0.001873	cell wall mannoprotein biosynthetic process
GO:0048478	3	( 0.0228)	0.001929	replication fork protection
GO:0016571	3	( 0.0228)	0.001929	histone methylation
GO:0007089	3	( 0.0228)	0.001929	traversing start control point of mitotic cell cycle
GO:0006536	3	( 0.0228)	0.001929	glutamate metabolic process
GO:0000147	3	( 0.0228)	0.001929	actin cortical patch assembly
GO:0006754	6	( 0.0456)	0.002656	ATP biosynthetic process
GO:0006541	6	( 0.0456)	0.002656	glutamine metabolic process
GO:0060237	1	( 0.0076)	0.002706	regulation of fungal-type cell wall organization and biogenesis
GO:0043137	1	( 0.0076)	0.002706	DNA replication, removal of RNA primer
GO:0032321	1	( 0.0076)	0.002706	positive regulation of Rho GTPase activity
GO:0030472	1	( 0.0076)	0.002706	mitotic spindle organization and biogenesis in nucleus
GO:0030100	1	( 0.0076)	0.002706	regulation of endocytosis
GO:0010551	1	( 0.0076)	0.002706	regulation of specific transcription from RNA polymerase II promoter
GO:0009411	1	( 0.0076)	0.002706	response to UV
GO:0006779	1	( 0.0076)	0.002706	porphyrin biosynthetic process
GO:0006749	1	( 0.0076)	0.002706	glutathione metabolic process
GO:0006560	1	( 0.0076)	0.002706	proline metabolic process
GO:0006314	1	( 0.0076)	0.002706	intron homing
GO:0006311	1	( 0.0076)	0.002706	meiotic gene conversion
GO:0001402	1	( 0.0076)	0.002706	signal transduction during filamentous growth
GO:0000751	1	( 0.0076)	0.002706	cell cycle arrest in response to pheromone
GO:0016126	13	( 0.0987)	0.002901	sterol biosynthetic process
GO:0000027	13	( 0.0987)	0.002901	ribosomal large subunit assembly and maintenance
GO:0006470	16	( 0.1215)	0.003499	protein amino acid dephosphorylation
GO:0030261	4	( 0.0304)	0.003583	chromosome condensation
GO:0008054	4	( 0.0304)	0.003583	cyclin catabolic process
GO:0006302	4	( 0.0304)	0.003583	double-strand break repair
GO:0006094	4	( 0.0304)	0.003583	gluconeogenesis
GO:0051568	3	( 0.0228)	0.003726	histone H3-K4 methylation
GO:0006284	3	( 0.0228)	0.003726	base-excision repair
GO:0051056	2	( 0.0152)	0.004131	regulation of small GTPase mediated signal transduction
GO:0034401	2	( 0.0152)	0.004131	establishment and/or maintenance of chromatin architecture during transcription
GO:0031124	2	( 0.0152)	0.004131	mRNA 3'-end processing
GO:0009231	2	( 0.0152)	0.004131	riboflavin biosynthetic process
GO:0008104	2	( 0.0152)	0.004131	protein localization
GO:0007186	2	( 0.0152)	0.004131	G-protein coupled receptor protein signaling pathway
GO:0006904	2	( 0.0152)	0.004131	vesicle docking during exocytosis
GO:0006525	2	( 0.0152)	0.004131	arginine metabolic process
GO:0006089	2	( 0.0152)	0.004131	lactate metabolic process
GO:0000083	2	( 0.0152)	0.004131	G1/S-specific transcription in mitotic cell cycle
GO:0007033	6	( 0.0456)	0.004853	vacuole organization and biogenesis
GO:0006096	8	( 0.0608)	0.005602	glycolysis
GO:0006091	8	( 0.0608)	0.005602	generation of precursor metabolites and energy
GO:0042273	10	( 0.0760)	0.005931	ribosomal large subunit biogenesis and assembly
GO:0044409	1	( 0.0076)	0.006346	entry into host
GO:0030003	1	( 0.0076)	0.006346	cellular cation homeostasis
GO:0015818	1	( 0.0076)	0.006346	isoleucine transport
GO:0009268	1	( 0.0076)	0.006346	response to pH
GO:0006986	1	( 0.0076)	0.006346	response to unfolded protein
GO:0006662	1	( 0.0076)	0.006346	glycerol ether metabolic process
GO:0006534	1	( 0.0076)	0.006346	cysteine metabolic process
GO:0006337	1	( 0.0076)	0.006346	nucleosome disassembly
GO:0006336	1	( 0.0076)	0.006346	DNA replication-independent nucleosome assembly
GO:0006325	1	( 0.0076)	0.006346	establishment and/or maintenance of chromatin architecture
GO:0006189	1	( 0.0076)	0.006346	'de novo' IMP biosynthetic process
GO:0006032	1	( 0.0076)	0.006346	chitin catabolic process
GO:0000105	1	( 0.0076)	0.006346	histidine biosynthetic process
GO:0046677	7	( 0.0532)	0.00682	response to antibiotic
GO:0045014	4	( 0.0304)	0.006984	negative regulation of transcription by glucose
GO:0019344	4	( 0.0304)	0.006984	cysteine biosynthetic process
GO:0007090	4	( 0.0304)	0.006984	regulation of S phase of mitotic cell cycle
GO:0006891	4	( 0.0304)	0.006984	intra-Golgi vesicle-mediated transport
GO:0000753	4	( 0.0304)	0.006984	cellular morphogenesis during conjugation with cellular fusion
GO:0000296	4	( 0.0304)	0.006984	spermine transport
GO:0051123	3	( 0.0228)	0.007225	transcriptional preinitiation complex assembly
GO:0034501	3	( 0.0228)	0.007225	protein localization to kinetochore
GO:0032781	3	( 0.0228)	0.007225	positive regulation of ATPase activity
GO:0009073	3	( 0.0228)	0.007225	aromatic amino acid family biosynthetic process
GO:0006268	3	( 0.0228)	0.007225	DNA unwinding during replication
GO:0043687	6	( 0.0456)	0.008789	post-translational protein modification
GO:0016226	6	( 0.0456)	0.008789	iron-sulfur cluster assembly
GO:0010552	6	( 0.0456)	0.008789	positive regulation of specific transcription from RNA polymerase II promoter
GO:0002098	6	( 0.0456)	0.008789	tRNA wobble uridine modification
GO:0000727	6	( 0.0456)	0.008789	double-strand break repair via break-induced replication
GO:0000209	6	( 0.0456)	0.008789	protein polyubiquitination
GO:0046688	2	( 0.0152)	0.008965	response to copper ion
GO:0046685	2	( 0.0152)	0.008965	response to arsenic
GO:0032995	2	( 0.0152)	0.008965	regulation of fungal-type cell wall biogenesis
GO:0032880	2	( 0.0152)	0.008965	regulation of protein localization
GO:0019740	2	( 0.0152)	0.008965	nitrogen utilization
GO:0019363	2	( 0.0152)	0.008965	pyridine nucleotide biosynthetic process
GO:0016925	2	( 0.0152)	0.008965	protein sumoylation
GO:0006817	2	( 0.0152)	0.008965	phosphate transport
GO:0006740	2	( 0.0152)	0.008965	NADPH regeneration
GO:0006644	2	( 0.0152)	0.008965	phospholipid metabolic process
GO:0000278	2	( 0.0152)	0.008965	mitotic cell cycle
GO:0019933	5	( 0.0380)	0.01014	cAMP-mediated signaling
GO:0006869	5	( 0.0380)	0.01014	lipid transport
GO:0044011	4	( 0.0304)	0.01343	single-species biofilm formation on inanimate substrate
GO:0051017	3	( 0.0228)	0.01398	actin filament bundle formation
GO:0045332	3	( 0.0228)	0.01398	phospholipid translocation
GO:0031321	3	( 0.0228)	0.01398	ascospore-type prospore formation
GO:0008298	3	( 0.0228)	0.01398	intracellular mRNA localization
GO:0006369	3	( 0.0228)	0.01398	termination of RNA polymerase II transcription
GO:0006267	3	( 0.0228)	0.01398	pre-replicative complex assembly
GO:0046618	1	( 0.0076)	0.01468	drug export
GO:0046020	1	( 0.0076)	0.01468	negative regulation of transcription from RNA polymerase II promoter by pheromones
GO:0045128	1	( 0.0076)	0.01468	negative regulation of meiotic recombination
GO:0042450	1	( 0.0076)	0.01468	arginine biosynthetic process via ornithine
GO:0034503	1	( 0.0076)	0.01468	protein localization to nucleolar rDNA repeats
GO:0034063	1	( 0.0076)	0.01468	stress granule assembly
GO:0032218	1	( 0.0076)	0.01468	riboflavin transport
GO:0031145	1	( 0.0076)	0.01468	anaphase-promoting complex-dependent proteasomal ubiquitin-dependent protein catabolic process
GO:0031120	1	( 0.0076)	0.01468	snRNA pseudouridine synthesis
GO:0031048	1	( 0.0076)	0.01468	chromatin silencing by small RNA
GO:0019413	1	( 0.0076)	0.01468	acetate biosynthetic process
GO:0017148	1	( 0.0076)	0.01468	negative regulation of translation
GO:0015846	1	( 0.0076)	0.01468	polyamine transport
GO:0009451	1	( 0.0076)	0.01468	RNA modification
GO:0009436	1	( 0.0076)	0.01468	glyoxylate catabolic process
GO:0009435	1	( 0.0076)	0.01468	NAD biosynthetic process
GO:0008646	1	( 0.0076)	0.01468	high-affinity hexose transport
GO:0007129	1	( 0.0076)	0.01468	synapsis
GO:0006997	1	( 0.0076)	0.01468	nuclear organization and biogenesis
GO:0001522	1	( 0.0076)	0.01468	pseudouridine synthesis
GO:0000349	1	( 0.0076)	0.01468	generation of catalytic spliceosome for first transesterification step
GO:0000290	1	( 0.0076)	0.01468	deadenylation-dependent decapping of nuclear-transcribed mRNA
GO:0000245	1	( 0.0076)	0.01468	spliceosome assembly
GO:0000196	1	( 0.0076)	0.01468	MAPKKK cascade during cell wall biogenesis
GO:0031098	5	( 0.0380)	0.01802	stress-activated protein kinase signaling pathway
GO:0016042	5	( 0.0380)	0.01802	lipid catabolic process
GO:0006513	5	( 0.0380)	0.01802	protein monoubiquitination
GO:0051726	9	( 0.0684)	0.01945	regulation of cell cycle
GO:0042274	9	( 0.0684)	0.01945	ribosomal small subunit biogenesis and assembly
GO:0006271	6	( 0.0456)	0.02574	DNA strand elongation during DNA replication
GO:0000055	6	( 0.0456)	0.02574	ribosomal large subunit export from nucleus
GO:0042790	3	( 0.0228)	0.02684	transcription of nuclear rRNA large RNA polymerase I transcript
GO:0009987	3	( 0.0228)	0.02684	cellular process
GO:0006895	3	( 0.0228)	0.02684	Golgi to endosome transport
GO:0006665	3	( 0.0228)	0.02684	sphingolipid metabolic process
GO:0006334	5	( 0.0380)	0.03171	nucleosome assembly
GO:0045893	2	( 0.0152)	0.03216	positive regulation of transcription, DNA-dependent
GO:0043044	2	( 0.0152)	0.03216	ATP-dependent chromatin remodeling
GO:0031144	2	( 0.0152)	0.03216	proteasome localization
GO:0015931	2	( 0.0152)	0.03216	nucleobase, nucleoside, nucleotide and nucleic acid transport
GO:0015802	2	( 0.0152)	0.03216	basic amino acid transport
GO:0007010	2	( 0.0152)	0.03216	cytoskeleton organization and biogenesis
GO:0006790	2	( 0.0152)	0.03216	sulfur metabolic process
GO:0006725	2	( 0.0152)	0.03216	aromatic compound metabolic process
GO:0006207	2	( 0.0152)	0.03216	'de novo' pyrimidine base biosynthetic process
GO:0000350	2	( 0.0152)	0.03216	generation of catalytic spliceosome for second transesterification step
GO:0060211	1	( 0.0076)	0.03337	regulation of nuclear-transcribed mRNA poly(A) tail shortening
GO:0048017	1	( 0.0076)	0.03337	inositol lipid-mediated signaling
GO:0045727	1	( 0.0076)	0.03337	positive regulation of translation
GO:0045144	1	( 0.0076)	0.03337	meiotic sister chromatid segregation
GO:0040023	1	( 0.0076)	0.03337	establishment of nucleus localization
GO:0033499	1	( 0.0076)	0.03337	galactose catabolic process via UDP-galactose
GO:0033215	1	( 0.0076)	0.03337	iron assimilation by reduction and transport
GO:0019752	1	( 0.0076)	0.03337	carboxylic acid metabolic process
GO:0019318	1	( 0.0076)	0.03337	hexose metabolic process
GO:0017196	1	( 0.0076)	0.03337	N-terminal peptidyl-methionine acetylation
GO:0015940	1	( 0.0076)	0.03337	pantothenate biosynthetic process
GO:0015937	1	( 0.0076)	0.03337	coenzyme A biosynthetic process
GO:0015908	1	( 0.0076)	0.03337	fatty acid transport
GO:0015867	1	( 0.0076)	0.03337	ATP transport
GO:0015813	1	( 0.0076)	0.03337	L-glutamate transport
GO:0015810	1	( 0.0076)	0.03337	aspartate transport
GO:0009303	1	( 0.0076)	0.03337	rRNA transcription
GO:0009099	1	( 0.0076)	0.03337	valine biosynthetic process
GO:0009083	1	( 0.0076)	0.03337	branched chain family amino acid catabolic process
GO:0007009	1	( 0.0076)	0.03337	plasma membrane organization and biogenesis
GO:0006827	1	( 0.0076)	0.03337	high-affinity iron ion transport
GO:0006592	1	( 0.0076)	0.03337	ornithine biosynthetic process
GO:0006562	1	( 0.0076)	0.03337	proline catabolic process
GO:0006425	1	( 0.0076)	0.03337	glutaminyl-tRNA aminoacylation
GO:0000754	1	( 0.0076)	0.03337	adaptation to pheromone during conjugation with cellular fusion
GO:0000742	1	( 0.0076)	0.03337	karyogamy during conjugation with cellular fusion
GO:0000731	1	( 0.0076)	0.03337	DNA synthesis during DNA repair
GO:0000056	1	( 0.0076)	0.03337	ribosomal small subunit export from nucleus
GO:0051603	12	( 0.0912)	0.03366	proteolysis involved in cellular protein catabolic process
GO:0030148	4	( 0.0304)	0.04068	sphingolipid biosynthetic process
GO:0009636	4	( 0.0304)	0.04068	response to toxin
GO:0006446	4	( 0.0304)	0.04068	regulation of translational initiation
GO:0006090	4	( 0.0304)	0.04068	pyruvate metabolic process
GO:0006893	6	( 0.0456)	0.04207	Golgi to plasma membrane transport
GO:0000447	14	( 0.1063)	0.0444	endonucleolytic cleavage in ITS1 to separate SSU-rRNA from 5.8S rRNA and LSU-rRNA from tricistronic rRNA transcript (SSU-rRNA, 5.8S rRNA, LSU-rRNA)

## Sheet: 45 min
	MOLECULAR FUNCTION:
GOcategory	Number	frac.	Pvalue	GO term
GO:0005515	515	( 3.6520)	2.2e-16	protein binding
GO:0000166	185	( 1.3119)	2.2e-16	nucleotide binding
GO:0003674	182	( 1.2906)	2.2e-16	molecular_function
GO:0005524	149	( 1.0566)	2.2e-16	ATP binding
GO:0003824	146	( 1.0353)	2.2e-16	catalytic activity
GO:0016740	136	( 0.9644)	2.2e-16	transferase activity
GO:0046872	135	( 0.9573)	2.2e-16	metal ion binding
GO:0016491	120	( 0.8509)	2.2e-16	oxidoreductase activity
GO:0042802	104	( 0.7375)	2.2e-16	identical protein binding
GO:0005488	95	( 0.6737)	2.2e-16	binding
GO:0016787	83	( 0.5886)	2.2e-16	hydrolase activity
GO:0003723	82	( 0.5815)	2.2e-16	RNA binding
GO:0003677	79	( 0.5602)	2.2e-16	DNA binding
GO:0008270	69	( 0.4893)	2.2e-16	zinc ion binding
GO:0003676	56	( 0.3971)	2.2e-16	nucleic acid binding
GO:0016301	31	( 0.2198)	2.2e-16	kinase activity
GO:0016887	27	( 0.1915)	2.2e-16	ATPase activity
GO:0017111	26	( 0.1844)	2.2e-16	nucleoside-triphosphatase activity
GO:0005215	19	( 0.1347)	2.2e-16	transporter activity
GO:0004386	19	( 0.1347)	2.2e-16	helicase activity
GO:0004672	17	( 0.1206)	2.2e-16	protein kinase activity
GO:0003700	16	( 0.1135)	2.2e-16	transcription factor activity
GO:0008233	15	( 0.1064)	2.2e-16	peptidase activity
GO:0004674	15	( 0.1064)	2.2e-16	protein serine/threonine kinase activity
GO:0008168	12	( 0.0851)	2.2e-16	methyltransferase activity
GO:0016779	10	( 0.0709)	2.2e-16	nucleotidyltransferase activity
GO:0043565	9	( 0.0638)	2.2e-16	sequence-specific DNA binding
GO:0003704	9	( 0.0638)	2.2e-16	specific RNA polymerase II transcription factor activity
GO:0004518	7	( 0.0496)	2.2e-16	nuclease activity
GO:0022891	6	( 0.0425)	2.2e-16	substrate-specific transmembrane transporter activity
GO:0004519	4	( 0.0284)	2.2e-16	endonuclease activity
GO:0016798	3	( 0.0213)	2.2e-16	hydrolase activity, acting on glycosyl bonds
GO:0004553	1	( 0.0071)	2.2e-16	hydrolase activity, hydrolyzing O-glycosyl compounds
GO:0005525	34	( 0.2411)	1.403e-15	GTP binding
GO:0004842	9	( 0.0638)	2.815e-15	ubiquitin-protein ligase activity
GO:0008026	8	( 0.0567)	1.114e-13	ATP-dependent helicase activity
GO:0016757	14	( 0.0993)	7.096e-13	transferase activity, transferring glycosyl groups
GO:0015293	1	( 0.0071)	4.437e-12	symporter activity
GO:0050660	11	( 0.0780)	8.449e-12	FAD binding
GO:0009055	13	( 0.0922)	1.155e-11	electron carrier activity
GO:0043169	3	( 0.0213)	1.974e-11	cation binding
GO:0008237	5	( 0.0355)	4.029e-11	metallopeptidase activity
GO:0016874	42	( 0.2978)	5.461e-11	ligase activity
GO:0004871	5	( 0.0355)	9.654e-11	signal transducer activity
GO:0003887	4	( 0.0284)	1.147e-10	DNA-directed DNA polymerase activity
GO:0003924	18	( 0.1276)	3.024e-10	GTPase activity
GO:0005096	9	( 0.0638)	3.144e-10	GTPase activator activity
GO:0042626	5	( 0.0355)	5.482e-10	ATPase activity, coupled to transmembrane movement of substances
GO:0003682	10	( 0.0709)	5.668e-10	chromatin binding
GO:0008565	7	( 0.0496)	6.873e-10	protein transporter activity
GO:0004175	2	( 0.0142)	7.388e-10	endopeptidase activity
GO:0004004	4	( 0.0284)	1.635e-09	ATP-dependent RNA helicase activity
GO:0016563	2	( 0.0142)	1.876e-09	transcription activator activity
GO:0003899	5	( 0.0355)	3.063e-09	DNA-directed RNA polymerase activity
GO:0004721	7	( 0.0496)	3.569e-09	phosphoprotein phosphatase activity
GO:0016853	20	( 0.1418)	9.087e-09	isomerase activity
GO:0008234	1	( 0.0071)	1.012e-08	cysteine-type peptidase activity
GO:0008415	18	( 0.1276)	1.262e-08	acyltransferase activity
GO:0030528	9	( 0.0638)	1.925e-08	transcription regulator activity
GO:0003779	10	( 0.0709)	2.299e-08	actin binding
GO:0004221	1	( 0.0071)	2.639e-08	ubiquitin thiolesterase activity
GO:0016829	27	( 0.1915)	2.686e-08	lyase activity
GO:0004222	2	( 0.0142)	3.019e-08	metalloendopeptidase activity
GO:0005085	4	( 0.0284)	5.34e-08	guanyl-nucleotide exchange factor activity
GO:0046983	1	( 0.0071)	6.868e-08	protein dimerization activity
GO:0035091	2	( 0.0142)	7.57e-08	phosphoinositide binding
GO:0016251	5	( 0.0355)	9.042e-08	general RNA polymerase II transcription factor activity
GO:0003729	13	( 0.0922)	1.375e-07	mRNA binding
GO:0051287	7	( 0.0496)	1.604e-07	NAD binding
GO:0042803	7	( 0.0496)	1.604e-07	protein homodimerization activity
GO:0003697	7	( 0.0496)	1.604e-07	single-stranded DNA binding
GO:0004190	3	( 0.0213)	3.943e-07	aspartic-type endopeptidase activity
GO:0005097	1	( 0.0071)	4.617e-07	Rab GTPase activator activity
GO:0015238	2	( 0.0142)	4.704e-07	drug transporter activity
GO:0004843	2	( 0.0142)	4.704e-07	ubiquitin-specific protease activity
GO:0043130	8	( 0.0567)	6.53e-07	ubiquitin binding
GO:0003755	3	( 0.0213)	9.451e-07	peptidyl-prolyl cis-trans isomerase activity
GO:0004812	12	( 0.0851)	1.031e-06	aminoacyl-tRNA ligase activity
GO:0016773	5	( 0.0355)	1.079e-06	phosphotransferase activity, alcohol group as acceptor
GO:0051082	22	( 0.1560)	1.779e-06	unfolded protein binding
GO:0004527	3	( 0.0213)	2.252e-06	exonuclease activity
GO:0003714	3	( 0.0213)	2.252e-06	transcription corepressor activity
GO:0005509	10	( 0.0709)	2.292e-06	calcium ion binding
GO:0016791	7	( 0.0496)	2.509e-06	phosphatase activity
GO:0005198	14	( 0.0993)	2.675e-06	structural molecule activity
GO:0005506	20	( 0.1418)	2.798e-06	iron ion binding
GO:0030246	1	( 0.0071)	3.067e-06	carbohydrate binding
GO:0003702	1	( 0.0071)	3.067e-06	RNA polymerase II transcription factor activity
GO:0016881	4	( 0.0284)	3.699e-06	acid-amino acid ligase activity
GO:0016758	1	( 0.0071)	7.862e-06	transferase activity, transferring hexosyl groups
GO:0000175	1	( 0.0071)	7.862e-06	3'-5'-exoribonuclease activity
GO:0005355	4	( 0.0284)	8.461e-06	glucose transmembrane transporter activity
GO:0004497	4	( 0.0284)	8.461e-06	monooxygenase activity
GO:0046982	10	( 0.0709)	8.765e-06	protein heterodimerization activity
GO:0016616	10	( 0.0709)	8.765e-06	oxidoreductase activity, acting on the CH-OH group of donors, NAD or NADP as acceptor
GO:0003690	7	( 0.0496)	1.056e-05	double-stranded DNA binding
GO:0015295	2	( 0.0142)	1.713e-05	solute:hydrogen symporter activity
GO:0030674	4	( 0.0284)	1.919e-05	protein binding, bridging
GO:0008094	7	( 0.0496)	2.17e-05	DNA-dependent ATPase activity
GO:0016810	3	( 0.0213)	2.924e-05	hydrolase activity, acting on carbon-nitrogen (but not peptide) bonds
GO:0004725	3	( 0.0213)	2.924e-05	protein tyrosine phosphatase activity
GO:0051539	6	( 0.0425)	4.101e-05	4 iron, 4 sulfur cluster binding
GO:0031072	6	( 0.0425)	4.101e-05	heat shock protein binding
GO:0030515	2	( 0.0142)	4.143e-05	snoRNA binding
GO:0016818	2	( 0.0142)	4.143e-05	hydrolase activity, acting on acid anhydrides, in phosphorus-containing anhydrides
GO:0004722	2	( 0.0142)	4.143e-05	protein serine/threonine phosphatase activity
GO:0032266	4	( 0.0284)	4.315e-05	phosphatidylinositol 3-phosphate binding
GO:0016566	1	( 0.0071)	5.099e-05	specific transcriptional repressor activity
GO:0004407	1	( 0.0071)	5.099e-05	histone deacetylase activity
GO:0003684	9	( 0.0638)	6.397e-05	damaged DNA binding
GO:0015035	3	( 0.0213)	6.761e-05	protein disulfide oxidoreductase activity
GO:0003688	6	( 0.0425)	8.319e-05	DNA replication origin binding
GO:0048037	5	( 0.0355)	8.476e-05	cofactor binding
GO:0020037	14	( 0.0993)	8.774e-05	heme binding
GO:0043140	4	( 0.0284)	9.605e-05	ATP-dependent 3'-5' DNA helicase activity
GO:0016820	4	( 0.0284)	9.605e-05	hydrolase activity, acting on acid anhydrides, catalyzing transmembrane movement of substances
GO:0016772	4	( 0.0284)	9.605e-05	transferase activity, transferring phosphorus-containing groups
GO:0015578	4	( 0.0284)	9.605e-05	mannose transmembrane transporter activity
GO:0005353	4	( 0.0284)	9.605e-05	fructose transmembrane transporter activity
GO:0005089	2	( 0.0142)	9.942e-05	Rho guanyl-nucleotide exchange factor activity
GO:0004177	2	( 0.0142)	9.942e-05	aminopeptidase activity
GO:0008047	1	( 0.0071)	0.0001288	enzyme activator activity
GO:0000287	13	( 0.0922)	0.0001741	magnesium ion binding
GO:0008236	2	( 0.0142)	0.0002365	serine-type peptidase activity
GO:0035064	1	( 0.0071)	0.0003234	methylated histone residue binding
GO:0016564	1	( 0.0071)	0.0003234	transcription repressor activity
GO:0016788	5	( 0.0355)	0.0003326	hydrolase activity, acting on ester bonds
GO:0004402	6	( 0.0425)	0.0003407	histone acetyltransferase activity
GO:0050661	8	( 0.0567)	0.0004617	NADP binding
GO:0051536	17	( 0.1206)	0.0005529	iron-sulfur cluster binding
GO:0030145	2	( 0.0142)	0.000557	manganese ion binding
GO:0005484	2	( 0.0142)	0.000557	SNAP receptor activity
GO:0004252	2	( 0.0142)	0.000557	serine-type endopeptidase activity
GO:0004180	2	( 0.0142)	0.000557	carboxypeptidase activity
GO:0004091	2	( 0.0142)	0.000557	carboxylesterase activity
GO:0010181	9	( 0.0638)	0.000684	FMN binding
GO:0008289	4	( 0.0284)	0.0007257	lipid binding
GO:0000049	4	( 0.0284)	0.0007257	tRNA binding
GO:0003713	3	( 0.0213)	0.0007848	transcription coactivator activity
GO:0042578	1	( 0.0071)	0.0008058	phosphoric ester hydrolase activity
GO:0016455	1	( 0.0071)	0.0008058	RNA polymerase II transcription mediator activity
GO:0015124	1	( 0.0071)	0.0008058	allantoate transmembrane transporter activity
GO:0004030	1	( 0.0071)	0.0008058	aldehyde dehydrogenase [NAD(P)+] activity
GO:0030170	20	( 0.1418)	0.001018	pyridoxal phosphate binding
GO:0016620	2	( 0.0142)	0.001296	oxidoreductase activity, acting on the aldehyde or oxo group of donors, NAD or NADP as acceptor
GO:0016538	2	( 0.0142)	0.001296	cyclin-dependent protein kinase regulator activity
GO:0005216	2	( 0.0142)	0.001296	ion channel activity
GO:0004129	2	( 0.0142)	0.001296	cytochrome-c oxidase activity
GO:0004012	2	( 0.0142)	0.001296	phospholipid-translocating ATPase activity
GO:0015171	5	( 0.0355)	0.001324	amino acid transmembrane transporter activity
GO:0016831	4	( 0.0284)	0.001407	carboxy-lyase activity
GO:0004003	7	( 0.0496)	0.001774	ATP-dependent DNA helicase activity
GO:0046873	1	( 0.0071)	0.00199	metal ion transmembrane transporter activity
GO:0030983	1	( 0.0071)	0.00199	mismatched DNA binding
GO:0015450	1	( 0.0071)	0.00199	P-P-bond-hydrolysis-driven protein transmembrane transporter activity
GO:0009982	1	( 0.0071)	0.00199	pseudouridine synthase activity
GO:0008574	1	( 0.0071)	0.00199	plus-end-directed microtubule motor activity
GO:0004523	1	( 0.0071)	0.00199	ribonuclease H activity
GO:0000293	1	( 0.0071)	0.00199	ferric-chelate reductase activity
GO:0008137	2	( 0.0142)	0.002977	NADH dehydrogenase (ubiquinone) activity
GO:0004713	2	( 0.0142)	0.002977	protein tyrosine kinase activity
GO:0003777	2	( 0.0142)	0.002977	microtubule motor activity
GO:0003743	23	( 0.1631)	0.003896	translation initiation factor activity
GO:0015297	8	( 0.0567)	0.004588	antiporter activity
GO:0046526	1	( 0.0071)	0.004858	D-xylulose reductase activity
GO:0018024	1	( 0.0071)	0.004858	histone-lysine N-methyltransferase activity
GO:0016614	1	( 0.0071)	0.004858	oxidoreductase activity, acting on CH-OH group of donors
GO:0015205	1	( 0.0071)	0.004858	nucleobase transmembrane transporter activity
GO:0015188	1	( 0.0071)	0.004858	L-isoleucine transmembrane transporter activity
GO:0005354	1	( 0.0071)	0.004858	galactose transmembrane transporter activity
GO:0004693	1	( 0.0071)	0.004858	cyclin-dependent protein kinase activity
GO:0004100	1	( 0.0071)	0.004858	chitin synthase activity
GO:0004029	1	( 0.0071)	0.004858	aldehyde dehydrogenase (NAD) activity
GO:0022857	4	( 0.0284)	0.005385	transmembrane transporter activity
GO:0016702	4	( 0.0284)	0.005385	oxidoreductase activity, acting on single donors with incorporation of molecular oxygen, incorporation of two atoms of oxygen
GO:0003689	4	( 0.0284)	0.005385	DNA clamp loader activity
GO:0015662	3	( 0.0213)	0.006379	ATPase activity, coupled to transmembrane movement of ions, phosphorylative mechanism
GO:0003678	3	( 0.0213)	0.006379	DNA helicase activity
GO:0004616	20	( 0.1418)	0.006578	phosphogluconate dehydrogenase (decarboxylating) activity
GO:0030276	2	( 0.0142)	0.006725	clathrin binding
GO:0005546	2	( 0.0142)	0.006725	phosphatidylinositol-4,5-bisphosphate binding
GO:0005365	2	( 0.0142)	0.006725	myo-inositol transmembrane transporter activity
GO:0050662	12	( 0.0851)	0.007824	coenzyme binding
GO:0003964	10	( 0.0709)	0.007993	RNA-directed DNA polymerase activity
GO:0043022	4	( 0.0284)	0.01049	ribosome binding
GO:0031593	4	( 0.0284)	0.01049	polyubiquitin binding
GO:0047964	1	( 0.0071)	0.0117	glyoxylate reductase activity
GO:0046715	1	( 0.0071)	0.0117	boron transporter activity
GO:0043047	1	( 0.0071)	0.0117	single-stranded telomeric DNA binding
GO:0042800	1	( 0.0071)	0.0117	histone lysine N-methyltransferase activity (H3-K4 specific)
GO:0015572	1	( 0.0071)	0.0117	N-acetylglucosamine transmembrane transporter activity
GO:0015203	1	( 0.0071)	0.0117	polyamine transmembrane transporter activity
GO:0015189	1	( 0.0071)	0.0117	L-lysine transmembrane transporter activity
GO:0008353	1	( 0.0071)	0.0117	RNA polymerase subunit kinase activity
GO:0008138	1	( 0.0071)	0.0117	protein tyrosine/serine/threonine phosphatase activity
GO:0005543	1	( 0.0071)	0.0117	phospholipid binding
GO:0005244	1	( 0.0071)	0.0117	voltage-gated ion channel activity
GO:0004818	1	( 0.0071)	0.0117	glutamate-tRNA ligase activity
GO:0004707	1	( 0.0071)	0.0117	MAP kinase activity
GO:0004185	1	( 0.0071)	0.0117	serine carboxypeptidase activity
GO:0000149	1	( 0.0071)	0.0117	SNARE binding
GO:0016876	3	( 0.0213)	0.01215	ligase activity, forming aminoacyl-tRNA and related compounds
GO:0008081	3	( 0.0213)	0.01215	phosphoric diester hydrolase activity
GO:0008017	3	( 0.0213)	0.01215	microtubule binding
GO:0047038	2	( 0.0142)	0.0149	D-arabinitol 2-dehydrogenase activity
GO:0042162	2	( 0.0142)	0.0149	telomeric DNA binding
GO:0031491	2	( 0.0142)	0.0149	nucleosome binding
GO:0008408	2	( 0.0142)	0.0149	3'-5' exonuclease activity
GO:0008144	2	( 0.0142)	0.0149	drug binding
GO:0005100	2	( 0.0142)	0.0149	Rho GTPase activator activity
GO:0004673	2	( 0.0142)	0.0149	protein histidine kinase activity
GO:0000155	2	( 0.0142)	0.0149	two-component sensor activity
GO:0005516	5	( 0.0355)	0.01611	calmodulin binding
GO:0042393	7	( 0.0496)	0.01759	histone binding
GO:0008324	6	( 0.0425)	0.0222	cation transmembrane transporter activity
GO:0016986	3	( 0.0213)	0.02325	transcription initiation factor activity
GO:0016627	3	( 0.0213)	0.02325	oxidoreductase activity, acting on the CH-CH group of donors
GO:0016209	3	( 0.0213)	0.02325	antioxidant activity
GO:0050040	1	( 0.0071)	0.02769	lactate 2-monooxygenase activity
GO:0047002	1	( 0.0071)	0.02769	L-arabinitol 2-dehydrogenase activity
GO:0043141	1	( 0.0071)	0.02769	ATP-dependent 5'-3' DNA helicase activity
GO:0033721	1	( 0.0071)	0.02769	aldehyde dehydrogenase (NADP+) activity
GO:0031418	1	( 0.0071)	0.02769	L-ascorbic acid binding
GO:0030295	1	( 0.0071)	0.02769	protein kinase activator activity
GO:0016830	1	( 0.0071)	0.02769	carbon-carbon lyase activity
GO:0016780	1	( 0.0071)	0.02769	phosphotransferase activity, for other substituted phosphate groups
GO:0015926	1	( 0.0071)	0.02769	glucosidase activity
GO:0015233	1	( 0.0071)	0.02769	pantothenate transporter activity
GO:0015225	1	( 0.0071)	0.02769	biotin transporter activity
GO:0015183	1	( 0.0071)	0.02769	L-aspartate transmembrane transporter activity
GO:0015181	1	( 0.0071)	0.02769	arginine transmembrane transporter activity
GO:0008276	1	( 0.0071)	0.02769	protein methyltransferase activity
GO:0005313	1	( 0.0071)	0.02769	L-glutamate transmembrane transporter activity
GO:0005048	1	( 0.0071)	0.02769	signal sequence binding
GO:0004819	1	( 0.0071)	0.02769	glutamine-tRNA ligase activity
GO:0004181	1	( 0.0071)	0.02769	metallocarboxypeptidase activity
GO:0003995	1	( 0.0071)	0.02769	acyl-CoA dehydrogenase activity
GO:0003709	1	( 0.0071)	0.02769	RNA polymerase III transcription factor activity
GO:0000030	1	( 0.0071)	0.02769	mannosyltransferase activity
GO:0000009	1	( 0.0071)	0.02769	alpha-1,6-mannosyltransferase activity
GO:0046961	9	( 0.0638)	0.02779	hydrogen ion transporting ATPase activity, rotational mechanism
GO:0051015	5	( 0.0355)	0.028	actin filament binding
GO:0008483	12	( 0.0851)	0.03039	transaminase activity
GO:0008080	8	( 0.0567)	0.03692	N-acetyltransferase activity
GO:0050085	4	( 0.0284)	0.03826	mannitol 2-dehydrogenase (NADP+) activity
GO:0032115	4	( 0.0284)	0.03826	sorbose reductase activity
GO:0016817	4	( 0.0284)	0.03826	hydrolase activity, acting on acid anhydrides
GO:0003968	4	( 0.0284)	0.03826	RNA-directed RNA polymerase activity
GO:0001671	4	( 0.0284)	0.03826	ATPase activator activity
GO:0016651	3	( 0.0213)	0.0443	oxidoreductase activity, acting on NADH or NADPH
GO:0004540	3	( 0.0213)	0.0443	ribonuclease activity
GO:0004090	3	( 0.0213)	0.0443	carbonyl reductase (NADPH) activity
GO:0005507	5	( 0.0355)	0.04847	copper ion binding
	CELLULAR COMPONENT:
GOcategory	Number	frac.	Pvalue	GO term
GO:0005737	508	( 3.6023)	2.2e-16	cytoplasm
GO:0005634	461	( 3.2690)	2.2e-16	nucleus
GO:0005829	446	( 3.1627)	2.2e-16	cytosol
GO:0016020	248	( 1.7586)	2.2e-16	membrane
GO:0005739	236	( 1.6735)	2.2e-16	mitochondrion
GO:0016021	195	( 1.3828)	2.2e-16	integral to membrane
GO:0005622	122	( 0.8651)	2.2e-16	intracellular
GO:0005783	117	( 0.8297)	2.2e-16	endoplasmic reticulum
GO:0005886	102	( 0.7233)	2.2e-16	plasma membrane
GO:0005794	80	( 0.5673)	2.2e-16	Golgi apparatus
GO:0005575	65	( 0.4609)	2.2e-16	cellular_component
GO:0005730	60	( 0.4255)	2.2e-16	nucleolus
GO:0005789	58	( 0.4113)	2.2e-16	endoplasmic reticulum membrane
GO:0005816	41	( 0.2907)	2.2e-16	spindle pole body
GO:0005743	37	( 0.2624)	2.2e-16	mitochondrial inner membrane
GO:0032153	32	( 0.2269)	2.2e-16	cell division site
GO:0005856	28	( 0.1986)	2.2e-16	cytoskeleton
GO:0005773	28	( 0.1986)	2.2e-16	vacuole
GO:0000329	27	( 0.1915)	2.2e-16	fungal-type vacuole membrane
GO:0000139	25	( 0.1773)	2.2e-16	Golgi membrane
GO:0051286	23	( 0.1631)	2.2e-16	cell tip
GO:0005935	23	( 0.1631)	2.2e-16	cellular bud neck
GO:0000790	23	( 0.1631)	2.2e-16	nuclear chromatin
GO:0005774	22	( 0.1560)	2.2e-16	vacuolar membrane
GO:0043234	18	( 0.1276)	2.2e-16	protein complex
GO:0005768	16	( 0.1135)	2.2e-16	endosome
GO:0043332	14	( 0.0993)	2.2e-16	mating projection tip
GO:0005635	10	( 0.0709)	2.2e-16	nuclear envelope
GO:0000502	3	( 0.0213)	2.2e-16	proteasome complex
GO:0005681	14	( 0.0993)	2.343e-16	spliceosome
GO:0005625	35	( 0.2482)	6.509e-16	soluble fraction
GO:0000324	21	( 0.1489)	1.631e-15	fungal-type vacuole
GO:0031965	10	( 0.0709)	1.138e-14	nuclear membrane
GO:0005624	23	( 0.1631)	2.306e-14	membrane fraction
GO:0030479	7	( 0.0496)	2.522e-14	actin cortical patch
GO:0010008	7	( 0.0496)	2.522e-14	endosome membrane
GO:0005741	16	( 0.1135)	3.532e-13	mitochondrial outer membrane
GO:0005643	6	( 0.0425)	4.19e-13	nuclear pore
GO:0005759	41	( 0.2907)	4.923e-13	mitochondrial matrix
GO:0030686	10	( 0.0709)	7.193e-13	90S preribosome
GO:0005654	14	( 0.0993)	1.528e-12	nucleoplasm
GO:0005934	12	( 0.0851)	9.134e-12	cellular bud tip
GO:0030687	3	( 0.0213)	1.974e-11	nucleolar preribosome, large subunit precursor
GO:0031966	6	( 0.0425)	3.208e-11	mitochondrial membrane
GO:0030176	6	( 0.0425)	3.208e-11	integral to endoplasmic reticulum membrane
GO:0005694	25	( 0.1773)	3.753e-11	chromosome
GO:0005819	14	( 0.0993)	4.315e-11	spindle
GO:0005576	21	( 0.1489)	2.135e-10	extracellular region
GO:0009986	32	( 0.2269)	3.239e-09	cell surface
GO:0030428	8	( 0.0567)	9.797e-09	cell septum
GO:0005933	3	( 0.0213)	1.135e-08	cellular bud
GO:0000124	4	( 0.0284)	2.249e-08	SAGA complex
GO:0005777	13	( 0.0922)	1.375e-07	peroxisome
GO:0005887	8	( 0.0567)	1.529e-07	integral to plasma membrane
GO:0000785	5	( 0.0355)	2.079e-07	chromatin
GO:0000131	13	( 0.0922)	2.537e-07	incipient cellular bud site
GO:0051285	6	( 0.0425)	3.128e-07	cell cortex of cell tip
GO:0030427	6	( 0.0425)	3.128e-07	site of polarized growth
GO:0030529	95	( 0.6737)	6.063e-07	ribonucleoprotein complex
GO:0032040	10	( 0.0709)	6.127e-07	small-subunit processome
GO:0005792	8	( 0.0567)	6.53e-07	microsome
GO:0042175	2	( 0.0142)	1.165e-06	nuclear envelope-endoplasmic reticulum network
GO:0046695	1	( 0.0071)	1.192e-06	SLIK (SAGA-like) complex
GO:0005778	4	( 0.0284)	3.699e-06	peroxisomal membrane
GO:0001411	2	( 0.0142)	7.034e-06	hyphal tip
GO:0000775	11	( 0.0780)	7.636e-06	chromosome, centromeric region
GO:0005758	14	( 0.0993)	8.38e-06	mitochondrial intermembrane space
GO:0005938	11	( 0.0780)	1.366e-05	cell cortex
GO:0000781	10	( 0.0709)	1.715e-05	chromosome, telomeric region
GO:0005669	4	( 0.0284)	1.919e-05	transcription factor TFIID complex
GO:0005840	101	( 0.7162)	3.095e-05	ribosome
GO:0031410	13	( 0.0922)	3.203e-05	cytoplasmic vesicle
GO:0031902	1	( 0.0071)	5.099e-05	late endosome membrane
GO:0031011	1	( 0.0071)	5.099e-05	INO80 complex
GO:0005844	4	( 0.0284)	9.605e-05	polysome
GO:0043596	10	( 0.0709)	9.796e-05	nuclear replication fork
GO:0001950	24	( 0.1702)	9.8e-05	PME fraction
GO:0005874	13	( 0.0922)	9.863e-05	microtubule
GO:0005788	2	( 0.0142)	9.942e-05	endoplasmic reticulum lumen
GO:0005740	2	( 0.0142)	9.942e-05	mitochondrial envelope
GO:0009277	9	( 0.0638)	0.000123	fungal-type cell wall
GO:0031934	1	( 0.0071)	0.0001288	mating-type region heterochromatin
GO:0016592	1	( 0.0071)	0.0001288	Srb-mediator complex
GO:0035267	3	( 0.0213)	0.0001548	NuA4 histone acetyltransferase complex
GO:0031097	3	( 0.0213)	0.0001548	medial ring
GO:0005826	5	( 0.0355)	0.0001672	contractile ring
GO:0030117	6	( 0.0425)	0.0001687	membrane coat
GO:0005763	2	( 0.0142)	0.0002365	mitochondrial small ribosomal subunit
GO:0000812	2	( 0.0142)	0.0002365	SWR1 complex
GO:0008180	1	( 0.0071)	0.0003234	signalosome
GO:0000300	1	( 0.0071)	0.0003234	peripheral to membrane of membrane fraction
GO:0033698	2	( 0.0142)	0.000557	Clr6 histone deacetylase complex I/I'
GO:0030121	2	( 0.0142)	0.000557	AP-1 adaptor complex
GO:0019005	2	( 0.0142)	0.000557	SCF ubiquitin ligase complex
GO:0005905	2	( 0.0142)	0.000557	coated pit
GO:0005770	2	( 0.0142)	0.000557	late endosome
GO:0031298	6	( 0.0425)	0.0006832	replication fork protection complex
GO:0015630	6	( 0.0425)	0.0006832	microtubule cytoskeleton
GO:0019898	1	( 0.0071)	0.0008058	extrinsic to membrane
GO:0012505	1	( 0.0071)	0.0008058	endomembrane system
GO:0008023	1	( 0.0071)	0.0008058	transcription elongation factor complex
GO:0005721	1	( 0.0071)	0.0008058	centromeric heterochromatin
GO:0032432	2	( 0.0142)	0.001296	actin filament bundle
GO:0022625	41	( 0.2907)	0.001349	cytosolic large ribosomal subunit
GO:0031314	3	( 0.0213)	0.001732	extrinsic to mitochondrial inner membrane
GO:0005666	3	( 0.0213)	0.001732	DNA-directed RNA polymerase III complex
GO:0048188	1	( 0.0071)	0.00199	COMPASS complex
GO:0016585	1	( 0.0071)	0.00199	chromatin remodeling complex
GO:0000221	1	( 0.0071)	0.00199	vacuolar proton-transporting V-type ATPase, V1 domain
GO:0030173	6	( 0.0425)	0.002177	integral to Golgi membrane
GO:0000778	6	( 0.0425)	0.002177	condensed nuclear chromosome kinetochore
GO:0030134	5	( 0.0355)	0.002624	ER to Golgi transport vesicle
GO:0005628	8	( 0.0567)	0.002713	prospore membrane
GO:0000932	4	( 0.0284)	0.002751	cytoplasmic mRNA processing body
GO:0030133	2	( 0.0142)	0.002977	transport vesicle
GO:0000786	2	( 0.0142)	0.002977	nucleosome
GO:0000407	2	( 0.0142)	0.002977	pre-autophagosomal structure
GO:0000176	2	( 0.0142)	0.002977	nuclear exosome (RNase complex)
GO:0000118	2	( 0.0142)	0.002977	histone deacetylase complex
GO:0016514	1	( 0.0071)	0.004858	SWI/SNF complex
GO:0009898	1	( 0.0071)	0.004858	internal side of plasma membrane
GO:0005779	1	( 0.0071)	0.004858	integral to peroxisomal membrane
GO:0005724	1	( 0.0071)	0.004858	nuclear telomeric heterochromatin
GO:0000939	1	( 0.0071)	0.004858	inner kinetochore of condensed chromosome
GO:0005802	5	( 0.0355)	0.005146	trans-Golgi network
GO:0005618	5	( 0.0355)	0.005146	cell wall
GO:0000328	5	( 0.0355)	0.005146	fungal-type vacuole lumen
GO:0045121	4	( 0.0284)	0.005385	membrane raft
GO:0031261	4	( 0.0284)	0.005385	DNA replication preinitiation complex
GO:0005665	4	( 0.0284)	0.005385	DNA-directed RNA polymerase II, core complex
GO:0000935	4	( 0.0284)	0.005385	barrier septum
GO:0005811	9	( 0.0638)	0.006304	lipid particle
GO:0031201	3	( 0.0213)	0.006379	SNARE complex
GO:0005656	3	( 0.0213)	0.006379	pre-replicative complex
GO:0031234	2	( 0.0142)	0.006725	extrinsic to internal side of plasma membrane
GO:0000922	2	( 0.0142)	0.006725	spindle pole
GO:0000228	6	( 0.0425)	0.006985	nuclear chromosome
GO:0030446	11	( 0.0780)	0.01046	hyphal cell wall
GO:0033178	1	( 0.0071)	0.0117	proton-transporting two-sector ATPase complex, catalytic domain
GO:0016023	1	( 0.0071)	0.0117	cytoplasmic membrane-bounded vesicle
GO:0005751	1	( 0.0071)	0.0117	mitochondrial respiratory chain complex IV
GO:0005667	1	( 0.0071)	0.0117	transcription factor complex
GO:0032221	3	( 0.0213)	0.01215	Clr6 histone deacetylase complex II'
GO:0005876	3	( 0.0213)	0.01215	spindle microtubule
GO:0000794	3	( 0.0213)	0.01215	condensed nuclear chromosome
GO:0010494	6	( 0.0425)	0.0125	stress granule
GO:0000777	6	( 0.0425)	0.0125	condensed chromosome kinetochore
GO:0051233	2	( 0.0142)	0.0149	spindle midzone
GO:0032541	2	( 0.0142)	0.0149	cortical endoplasmic reticulum
GO:0005885	2	( 0.0142)	0.0149	Arp2/3 protein complex
GO:0005675	2	( 0.0142)	0.0149	holo TFIIH complex
GO:0000178	2	( 0.0142)	0.0149	exosome (RNase complex)
GO:0000142	5	( 0.0355)	0.01611	cellular bud neck contractile ring
GO:0030659	4	( 0.0284)	0.02021	cytoplasmic vesicle membrane
GO:0005940	4	( 0.0284)	0.02021	septin ring
GO:0005736	4	( 0.0284)	0.02021	DNA-directed RNA polymerase I complex
GO:0005663	4	( 0.0284)	0.02021	DNA replication factor C complex
GO:0000776	8	( 0.0567)	0.02218	kinetochore
GO:0005619	6	( 0.0425)	0.0222	fungal-type spore wall
GO:0016586	3	( 0.0213)	0.02325	RSC complex
GO:0012507	3	( 0.0213)	0.02325	ER to Golgi transport vesicle membrane
GO:0005875	3	( 0.0213)	0.02325	microtubule associated complex
GO:0000779	1	( 0.0071)	0.02769	condensed chromosome, centromeric region
GO:0005832	8	( 0.0567)	0.03064	chaperonin-containing T-complex
GO:0005682	4	( 0.0284)	0.03826	snRNP U5
GO:0005657	6	( 0.0425)	0.03889	replication fork
GO:0042645	14	( 0.0993)	0.04083	mitochondrial nucleoid
GO:0000307	3	( 0.0213)	0.0443	cyclin-dependent protein kinase holoenzyme complex
GO:0005762	7	( 0.0496)	0.04722	mitochondrial large ribosomal subunit
GO:0048471	5	( 0.0355)	0.04847	perinuclear region of cytoplasm
	BIOLOGICAL PROCESS:
GOcategory	Number	frac.	Pvalue	GO term
GO:0006810	171	( 1.2126)	2.2e-16	transport
GO:0008152	151	( 1.0708)	2.2e-16	metabolic process
GO:0055114	124	( 0.8793)	2.2e-16	oxidation reduction
GO:0008150	103	( 0.7304)	2.2e-16	biological_process
GO:0055085	85	( 0.6028)	2.2e-16	transmembrane transport
GO:0042493	71	( 0.5035)	2.2e-16	response to drug
GO:0007049	66	( 0.4680)	2.2e-16	cell cycle
GO:0033554	61	( 0.4326)	2.2e-16	cellular response to stress
GO:0015031	59	( 0.4184)	2.2e-16	protein transport
GO:0006351	49	( 0.3475)	2.2e-16	transcription, DNA-dependent
GO:0006355	48	( 0.3404)	2.2e-16	regulation of transcription, DNA-dependent
GO:0051301	47	( 0.3333)	2.2e-16	cell division
GO:0006974	41	( 0.2907)	2.2e-16	response to DNA damage stimulus
GO:0006281	40	( 0.2836)	2.2e-16	DNA repair
GO:0007067	34	( 0.2411)	2.2e-16	mitosis
GO:0009405	33	( 0.2340)	2.2e-16	pathogenesis
GO:0016310	31	( 0.2198)	2.2e-16	phosphorylation
GO:0016192	31	( 0.2198)	2.2e-16	vesicle-mediated transport
GO:0006886	29	( 0.2056)	2.2e-16	intracellular protein transport
GO:0030447	28	( 0.1986)	2.2e-16	filamentous growth
GO:0006200	27	( 0.1915)	2.2e-16	ATP catabolic process
GO:0030448	26	( 0.1844)	2.2e-16	hyphal growth
GO:0006364	26	( 0.1844)	2.2e-16	rRNA processing
GO:0007126	25	( 0.1773)	2.2e-16	meiosis
GO:0042254	24	( 0.1702)	2.2e-16	ribosome biogenesis and assembly
GO:0006950	23	( 0.1631)	2.2e-16	response to stress
GO:0005975	23	( 0.1631)	2.2e-16	carbohydrate metabolic process
GO:0007165	20	( 0.1418)	2.2e-16	signal transduction
GO:0007346	19	( 0.1347)	2.2e-16	regulation of mitotic cell cycle
GO:0006468	18	( 0.1276)	2.2e-16	protein amino acid phosphorylation
GO:0006397	18	( 0.1276)	2.2e-16	mRNA processing
GO:0030437	17	( 0.1206)	2.2e-16	ascospore formation
GO:0008380	17	( 0.1206)	2.2e-16	RNA splicing
GO:0031505	16	( 0.1135)	2.2e-16	fungal-type cell wall organization and biogenesis
GO:0016568	16	( 0.1135)	2.2e-16	chromatin modification
GO:0006897	14	( 0.0993)	2.2e-16	endocytosis
GO:0006508	14	( 0.0993)	2.2e-16	proteolysis
GO:0016567	12	( 0.0851)	2.2e-16	protein ubiquitination
GO:0032259	11	( 0.0780)	2.2e-16	methylation
GO:0032569	7	( 0.0496)	2.2e-16	specific transcription from RNA polymerase II promoter
GO:0006357	7	( 0.0496)	2.2e-16	regulation of transcription from RNA polymerase II promoter
GO:0043161	5	( 0.0355)	2.2e-16	proteasomal ubiquitin-dependent protein catabolic process
GO:0006511	4	( 0.0284)	2.2e-16	ubiquitin-dependent protein catabolic process
GO:0006350	1	( 0.0071)	2.2e-16	transcription
GO:0008033	8	( 0.0567)	2.668e-16	tRNA processing
GO:0008643	8	( 0.0567)	1.516e-15	carbohydrate transport
GO:0000398	15	( 0.1064)	9.358e-15	nuclear mRNA splicing, via spliceosome
GO:0006811	28	( 0.1986)	1.664e-14	ion transport
GO:0030435	14	( 0.0993)	3.385e-14	sporulation
GO:0007047	6	( 0.0425)	7.234e-14	cell wall organization and biogenesis
GO:0006970	6	( 0.0425)	1.743e-13	response to osmotic stress
GO:0006457	25	( 0.1773)	2.72e-13	protein folding
GO:0051028	7	( 0.0496)	3.389e-13	mRNA transport
GO:0009060	5	( 0.0355)	4.861e-13	aerobic respiration
GO:0006338	12	( 0.0851)	1.031e-12	chromatin remodeling
GO:0000122	1	( 0.0071)	1.678e-12	negative regulation of transcription from RNA polymerase II promoter
GO:0007124	3	( 0.0213)	3.132e-12	pseudohyphal growth
GO:0030466	6	( 0.0425)	5.713e-12	chromatin silencing at silent mating-type cassette
GO:0006368	4	( 0.0284)	7.811e-12	RNA elongation from RNA polymerase II promoter
GO:0030036	3	( 0.0213)	1.974e-11	actin cytoskeleton organization and biogenesis
GO:0006406	7	( 0.0496)	2.418e-11	mRNA export from nucleus
GO:0006260	23	( 0.1631)	2.66e-11	DNA replication
GO:0006348	9	( 0.0638)	2.768e-11	chromatin silencing at telomere
GO:0032543	21	( 0.1489)	3.574e-11	mitochondrial translation
GO:0000070	19	( 0.1347)	4.005e-11	mitotic sister chromatid segregation
GO:0045944	4	( 0.0284)	4.699e-11	positive regulation of transcription from RNA polymerase II promoter
GO:0043547	9	( 0.0638)	6.248e-11	positive regulation of GTPase activity
GO:0007163	11	( 0.0780)	7.15e-11	establishment and/or maintenance of cell polarity
GO:0007264	15	( 0.1064)	9.506e-11	small GTPase mediated signal transduction
GO:0030433	5	( 0.0355)	9.654e-11	ER-associated protein catabolic process
GO:0001403	4	( 0.0284)	1.147e-10	invasive growth in response to glucose limitation
GO:0006995	6	( 0.0425)	1.776e-10	cellular response to nitrogen starvation
GO:0031137	4	( 0.0284)	2.791e-10	regulation of conjugation with cellular fusion
GO:0000447	3	( 0.0213)	3.065e-10	endonucleolytic cleavage in ITS1 to separate SSU-rRNA from 5.8S rRNA and LSU-rRNA from tricistronic rRNA transcript (SSU-rRNA, 5.8S rRNA, LSU-rRNA)
GO:0006184	18	( 0.1276)	5.445e-10	GTP catabolic process
GO:0000272	1	( 0.0071)	5.634e-10	polysaccharide catabolic process
GO:0030950	3	( 0.0213)	7.6e-10	establishment and/or maintenance of actin cytoskeleton polarity
GO:0033205	6	( 0.0425)	9.672e-10	cytokinesis during cell cycle
GO:0000747	9	( 0.0638)	1.153e-09	conjugation with cellular fusion
GO:0001302	7	( 0.0496)	1.57e-09	replicative cell aging
GO:0009408	2	( 0.0142)	1.876e-09	response to heat
GO:0030702	3	( 0.0213)	1.879e-09	chromatin silencing at centromere
GO:0007131	8	( 0.0567)	2.384e-09	meiotic recombination
GO:0006888	20	( 0.1418)	2.738e-09	ER to Golgi vesicle-mediated transport
GO:0006310	11	( 0.0780)	3.023e-09	DNA recombination
GO:0006913	5	( 0.0355)	3.063e-09	nucleocytoplasmic transport
GO:0051603	3	( 0.0213)	4.627e-09	proteolysis involved in cellular protein catabolic process
GO:0007015	3	( 0.0213)	4.627e-09	actin filament organization
GO:0007005	3	( 0.0213)	4.627e-09	mitochondrion organization and biogenesis
GO:0042710	2	( 0.0142)	4.751e-09	biofilm formation
GO:0000472	2	( 0.0142)	4.751e-09	endonucleolytic cleavage to generate mature 5'-end of SSU-rRNA from (SSU-rRNA, 5.8S rRNA, LSU-rRNA)
GO:0022900	12	( 0.0851)	5.203e-09	electron transport chain
GO:0006412	121	( 0.8580)	5.426e-09	translation
GO:0016573	9	( 0.0638)	9.312e-09	histone acetylation
GO:0006342	4	( 0.0284)	9.429e-09	chromatin silencing
GO:0042273	3	( 0.0213)	1.135e-08	ribosomal large subunit biogenesis and assembly
GO:0009272	3	( 0.0213)	1.135e-08	fungal-type cell wall biogenesis
GO:0008654	3	( 0.0213)	1.135e-08	phospholipid biosynthetic process
GO:0000480	2	( 0.0142)	1.2e-08	endonucleolytic cleavage in 5'-ETS of tricistronic rRNA transcript (SSU-rRNA, 5.8S rRNA, LSU-rRNA)
GO:0006629	17	( 0.1206)	1.339e-08	lipid metabolic process
GO:0019236	5	( 0.0355)	1.681e-08	response to pheromone
GO:0006470	8	( 0.0567)	1.889e-08	protein amino acid dephosphorylation
GO:0006417	8	( 0.0567)	1.889e-08	regulation of translation
GO:0006979	7	( 0.0496)	4.065e-08	response to oxidative stress
GO:0006914	6	( 0.0425)	6.17e-08	autophagy
GO:0006396	6	( 0.0425)	6.17e-08	RNA processing
GO:0006366	6	( 0.0425)	6.17e-08	transcription from RNA polymerase II promoter
GO:0000910	8	( 0.0567)	7.497e-08	cytokinesis
GO:0000723	9	( 0.0638)	8.392e-08	telomere maintenance
GO:0016575	4	( 0.0284)	1.261e-07	histone deacetylation
GO:0000001	4	( 0.0284)	1.261e-07	mitochondrion inheritance
GO:0008360	6	( 0.0425)	1.394e-07	regulation of cell shape
GO:0032878	1	( 0.0071)	1.783e-07	regulation of establishment and/or maintenance of cell polarity
GO:0000086	2	( 0.0142)	1.891e-07	G2/M transition of mitotic cell cycle
GO:0030010	4	( 0.0284)	2.963e-07	establishment of cell polarity
GO:0007035	6	( 0.0425)	3.128e-07	vacuolar acidification
GO:0006623	10	( 0.0709)	3.225e-07	protein targeting to vacuole
GO:0016579	3	( 0.0213)	3.943e-07	protein deubiquitination
GO:0006896	1	( 0.0071)	4.617e-07	Golgi to vacuole transport
GO:0000023	1	( 0.0071)	4.617e-07	maltose metabolic process
GO:0006887	5	( 0.0355)	4.752e-07	exocytosis
GO:0000917	5	( 0.0355)	4.752e-07	barrier septum formation
GO:0030476	7	( 0.0496)	6.138e-07	ascospore wall assembly
GO:0015992	15	( 0.1064)	6.774e-07	proton transport
GO:0055072	4	( 0.0284)	6.919e-07	iron ion homeostasis
GO:0008652	38	( 0.2695)	8.765e-07	amino acid biosynthetic process
GO:0007118	3	( 0.0213)	9.451e-07	budding cell apical bud growth
GO:0006461	3	( 0.0213)	9.451e-07	protein complex assembly
GO:0000413	3	( 0.0213)	9.451e-07	protein peptidyl-prolyl isomerization
GO:0006333	5	( 0.0355)	1.079e-06	chromatin assembly or disassembly
GO:0007033	2	( 0.0142)	1.165e-06	vacuole organization and biogenesis
GO:0006270	10	( 0.0709)	1.18e-06	DNA replication initiation
GO:0016236	1	( 0.0071)	1.192e-06	macroautophagy
GO:0015793	1	( 0.0071)	1.192e-06	glycerol transport
GO:0000183	1	( 0.0071)	1.192e-06	chromatin silencing at rDNA
GO:0045454	8	( 0.0567)	1.356e-06	cell redox homeostasis
GO:0007059	8	( 0.0567)	1.356e-06	chromosome segregation
GO:0006289	8	( 0.0567)	1.356e-06	nucleotide-excision repair
GO:0006855	4	( 0.0284)	1.605e-06	multidrug transport
GO:0006506	3	( 0.0213)	2.252e-06	GPI anchor biosynthetic process
GO:0042787	5	( 0.0355)	2.433e-06	protein ubiquitination during ubiquitin-dependent protein catabolic process
GO:0000011	5	( 0.0355)	2.433e-06	vacuole inheritance
GO:0016311	7	( 0.0496)	2.509e-06	dephosphorylation
GO:0010553	7	( 0.0496)	2.509e-06	negative regulation of specific transcription from RNA polymerase II promoter
GO:0030001	2	( 0.0142)	2.871e-06	metal ion transport
GO:0000750	2	( 0.0142)	2.871e-06	pheromone-dependent signal transduction during conjugation with cellular fusion
GO:0044275	1	( 0.0071)	3.067e-06	cellular carbohydrate catabolic process
GO:0032851	1	( 0.0071)	3.067e-06	positive regulation of Rab GTPase activity
GO:0032313	1	( 0.0071)	3.067e-06	regulation of Rab GTPase activity
GO:0010389	1	( 0.0071)	3.067e-06	regulation of G2/M transition of mitotic cell cycle
GO:0006611	1	( 0.0071)	3.067e-06	protein export from nucleus
GO:0051726	4	( 0.0284)	3.699e-06	regulation of cell cycle
GO:0015758	4	( 0.0284)	3.699e-06	glucose transport
GO:0000002	7	( 0.0496)	5.139e-06	mitochondrial genome maintenance
GO:0032258	3	( 0.0213)	5.332e-06	CVT pathway
GO:0045449	5	( 0.0355)	5.442e-06	regulation of transcription
GO:0006303	2	( 0.0142)	7.034e-06	double-strand break repair via nonhomologous end joining
GO:0000055	2	( 0.0142)	7.034e-06	ribosomal large subunit export from nucleus
GO:0030245	1	( 0.0071)	7.862e-06	cellulose catabolic process
GO:0016571	1	( 0.0071)	7.862e-06	histone methylation
GO:0006418	9	( 0.0638)	9.033e-06	tRNA aminoacylation for protein translation
GO:0000920	7	( 0.0496)	1.056e-05	cell separation during cytokinesis
GO:0045324	5	( 0.0355)	1.208e-05	late endosome to vacuole transport
GO:0007094	5	( 0.0355)	1.208e-05	mitotic cell cycle spindle assembly checkpoint
GO:0032889	3	( 0.0213)	1.254e-05	regulation of vacuole fusion, non-autophagic
GO:0006865	11	( 0.0780)	1.366e-05	amino acid transport
GO:0035023	2	( 0.0142)	1.713e-05	regulation of Rho protein signal transduction
GO:0007121	2	( 0.0142)	1.713e-05	bipolar cellular bud site selection
GO:0006301	2	( 0.0142)	1.713e-05	postreplication repair
GO:0000027	10	( 0.0709)	1.715e-05	ribosomal large subunit assembly and maintenance
GO:0032568	4	( 0.0284)	1.919e-05	general transcription from RNA polymerase II promoter
GO:0008361	4	( 0.0284)	1.919e-05	regulation of cell size
GO:0000915	4	( 0.0284)	1.919e-05	cytokinesis, contractile ring formation
GO:0000082	4	( 0.0284)	1.919e-05	G1/S transition of mitotic cell cycle
GO:0044011	1	( 0.0071)	2.007e-05	single-species biofilm formation on inanimate substrate
GO:0030488	1	( 0.0071)	2.007e-05	tRNA methylation
GO:0006486	7	( 0.0496)	2.17e-05	protein amino acid glycosylation
GO:0043687	3	( 0.0213)	2.924e-05	post-translational protein modification
GO:0000209	3	( 0.0213)	2.924e-05	protein polyubiquitination
GO:0000077	6	( 0.0425)	4.101e-05	DNA damage checkpoint
GO:0042147	2	( 0.0142)	4.143e-05	retrograde transport, endosome to Golgi
GO:0031098	2	( 0.0142)	4.143e-05	stress-activated protein kinase signaling pathway
GO:0016070	2	( 0.0142)	4.143e-05	RNA metabolic process
GO:0007031	2	( 0.0142)	4.143e-05	peroxisome organization and biogenesis
GO:0006012	2	( 0.0142)	4.143e-05	galactose metabolic process
GO:0000079	2	( 0.0142)	4.143e-05	regulation of cyclin-dependent protein kinase activity
GO:0007096	4	( 0.0284)	4.315e-05	regulation of exit from mitosis
GO:0042274	5	( 0.0355)	4.36e-05	ribosomal small subunit biogenesis and assembly
GO:0009086	5	( 0.0355)	4.36e-05	methionine biosynthetic process
GO:0006606	5	( 0.0355)	4.36e-05	protein import into nucleus
GO:0009636	1	( 0.0071)	5.099e-05	response to toxin
GO:0007119	1	( 0.0071)	5.099e-05	budding cell isotropic bud growth
GO:0006999	1	( 0.0071)	5.099e-05	nuclear pore organization and biogenesis
GO:0006609	1	( 0.0071)	5.099e-05	mRNA-binding (hnRNP) protein import into nucleus
GO:0006116	1	( 0.0071)	5.099e-05	NADH oxidation
GO:0000916	1	( 0.0071)	5.099e-05	contractile ring contraction involved in cytokinesis
GO:0000462	13	( 0.0922)	5.604e-05	maturation of SSU-rRNA from tricistronic rRNA transcript (SSU-rRNA, 5.8S rRNA, LSU-rRNA)
GO:0009058	19	( 0.1347)	7.678e-05	biosynthetic process
GO:0006261	6	( 0.0425)	8.319e-05	DNA-dependent DNA replication
GO:0015761	4	( 0.0284)	9.605e-05	mannose transport
GO:0015755	4	( 0.0284)	9.605e-05	fructose transport
GO:0007154	2	( 0.0142)	9.942e-05	cell communication
GO:0006813	2	( 0.0142)	9.942e-05	potassium ion transport
GO:0000132	2	( 0.0142)	9.942e-05	establishment of mitotic spindle orientation
GO:0048869	1	( 0.0071)	0.0001288	cellular developmental process
GO:0031142	1	( 0.0071)	0.0001288	induction of conjugation upon nitrogen starvation
GO:0006071	1	( 0.0071)	0.0001288	glycerol metabolic process
GO:0019933	3	( 0.0213)	0.0001548	cAMP-mediated signaling
GO:0006906	3	( 0.0213)	0.0001548	vesicle fusion
GO:0006893	3	( 0.0213)	0.0001548	Golgi to plasma membrane transport
GO:0006869	3	( 0.0213)	0.0001548	lipid transport
GO:0000184	3	( 0.0213)	0.0001548	nuclear-transcribed mRNA catabolic process, nonsense-mediated decay
GO:0000724	7	( 0.0496)	0.0001582	double-strand break repair via homologous recombination
GO:0044237	6	( 0.0425)	0.0001687	cellular metabolic process
GO:0006464	6	( 0.0425)	0.0001687	protein modification process
GO:0006298	6	( 0.0425)	0.0001687	mismatch repair
GO:0000226	6	( 0.0425)	0.0001687	microtubule cytoskeleton organization and biogenesis
GO:0051568	2	( 0.0142)	0.0002365	histone H3-K4 methylation
GO:0015893	2	( 0.0142)	0.0002365	drug transport
GO:0006284	2	( 0.0142)	0.0002365	base-excision repair
GO:0000160	2	( 0.0142)	0.0002365	two-component signal transduction system (phosphorelay)
GO:0008645	8	( 0.0567)	0.0002446	hexose transport
GO:0006812	10	( 0.0709)	0.0003114	cation transport
GO:0042790	1	( 0.0071)	0.0003234	transcription of nuclear rRNA large RNA polymerase I transcript
GO:0009987	1	( 0.0071)	0.0003234	cellular process
GO:0009612	1	( 0.0071)	0.0003234	response to mechanical stimulus
GO:0007265	1	( 0.0071)	0.0003234	Ras protein signal transduction
GO:0006904	1	( 0.0071)	0.0003234	vesicle docking during exocytosis
GO:0006608	1	( 0.0071)	0.0003234	snRNP protein import into nucleus
GO:0006515	1	( 0.0071)	0.0003234	misfolded or incompletely synthesized protein catabolic process
GO:0006312	1	( 0.0071)	0.0003234	mitotic recombination
GO:0006487	5	( 0.0355)	0.0003326	protein amino acid N-linked glycosylation
GO:0006513	3	( 0.0213)	0.0003507	protein monoubiquitination
GO:0006415	3	( 0.0213)	0.0003507	translational termination
GO:0006409	3	( 0.0213)	0.0003507	tRNA export from nucleus
GO:0010570	4	( 0.0284)	0.0003796	regulation of filamentous growth
GO:0010552	4	( 0.0284)	0.0003796	positive regulation of specific transcription from RNA polymerase II promoter
GO:0002098	4	( 0.0284)	0.0003796	tRNA wobble uridine modification
GO:0008610	25	( 0.1773)	0.0004541	lipid biosynthetic process
GO:0051123	2	( 0.0142)	0.000557	transcriptional preinitiation complex assembly
GO:0046488	2	( 0.0142)	0.000557	phosphatidylinositol metabolic process
GO:0043085	2	( 0.0142)	0.000557	positive regulation of catalytic activity
GO:0016197	2	( 0.0142)	0.000557	endosome transport
GO:0007114	2	( 0.0142)	0.000557	cell budding
GO:0006446	2	( 0.0142)	0.000557	regulation of translational initiation
GO:0006259	2	( 0.0142)	0.000557	DNA metabolic process
GO:0006067	2	( 0.0142)	0.000557	ethanol metabolic process
GO:0006038	2	( 0.0142)	0.000557	cell wall chitin biosynthetic process
GO:0006413	24	( 0.1702)	0.0005833	translational initiation
GO:0006879	12	( 0.0851)	0.000625	cellular iron ion homeostasis
GO:0006915	4	( 0.0284)	0.0007257	apoptosis
GO:0048478	3	( 0.0213)	0.0007848	replication fork protection
GO:0016973	3	( 0.0213)	0.0007848	poly(A)+ mRNA export from nucleus
GO:0007089	3	( 0.0213)	0.0007848	traversing start control point of mitotic cell cycle
GO:0006334	3	( 0.0213)	0.0007848	nucleosome assembly
GO:0000753	3	( 0.0213)	0.0007848	cellular morphogenesis during conjugation with cellular fusion
GO:0000463	3	( 0.0213)	0.0007848	maturation of LSU-rRNA from tricistronic rRNA transcript (SSU-rRNA, 5.8S rRNA, LSU-rRNA)
GO:0034475	1	( 0.0071)	0.0008058	U4 snRNA 3'-end processing
GO:0032880	1	( 0.0071)	0.0008058	regulation of protein localization
GO:0019722	1	( 0.0071)	0.0008058	calcium-mediated signaling
GO:0015914	1	( 0.0071)	0.0008058	phospholipid transport
GO:0015719	1	( 0.0071)	0.0008058	allantoate transport
GO:0010038	1	( 0.0071)	0.0008058	response to metal ion
GO:0009165	1	( 0.0071)	0.0008058	nucleotide biosynthetic process
GO:0006882	1	( 0.0071)	0.0008058	cellular zinc ion homeostasis
GO:0006740	1	( 0.0071)	0.0008058	NADPH regeneration
GO:0006610	1	( 0.0071)	0.0008058	ribosomal protein import into nucleus
GO:0006605	1	( 0.0071)	0.0008058	protein targeting
GO:0006408	1	( 0.0071)	0.0008058	snRNA export from nucleus
GO:0006352	1	( 0.0071)	0.0008058	transcription initiation
GO:0006273	1	( 0.0071)	0.0008058	lagging strand elongation
GO:0005978	1	( 0.0071)	0.0008058	glycogen biosynthetic process
GO:0000278	1	( 0.0071)	0.0008058	mitotic cell cycle
GO:0045835	2	( 0.0142)	0.001296	negative regulation of meiosis
GO:0045332	2	( 0.0142)	0.001296	phospholipid translocation
GO:0031939	2	( 0.0142)	0.001296	negative regulation of chromatin silencing at telomere
GO:0031134	2	( 0.0142)	0.001296	sister chromatid biorientation
GO:0030174	2	( 0.0142)	0.001296	regulation of DNA replication initiation
GO:0008298	2	( 0.0142)	0.001296	intracellular mRNA localization
GO:0000467	2	( 0.0142)	0.001296	exonucleolytic trimming to generate mature 3'-end of 5.8S rRNA from tricistronic rRNA transcript (SSU-rRNA, 5.8S rRNA, LSU-rRNA)
GO:0000466	2	( 0.0142)	0.001296	maturation of 5.8S rRNA from tricistronic rRNA transcript (SSU-rRNA, 5.8S rRNA, LSU-rRNA)
GO:0000165	2	( 0.0142)	0.001296	MAPKKK cascade
GO:0043162	4	( 0.0284)	0.001407	ubiquitin-dependent protein catabolic process via the multivesicular body pathway
GO:0015991	4	( 0.0284)	0.001407	ATP hydrolysis coupled proton transport
GO:0016126	13	( 0.0922)	0.001414	sterol biosynthetic process
GO:0006694	13	( 0.0922)	0.001414	steroid biosynthetic process
GO:0043039	3	( 0.0213)	0.001732	tRNA aminoacylation
GO:0051666	7	( 0.0496)	0.001774	actin cortical patch localization
GO:0046854	1	( 0.0071)	0.00199	phosphoinositide phosphorylation
GO:0043137	1	( 0.0071)	0.00199	DNA replication, removal of RNA primer
GO:0031144	1	( 0.0071)	0.00199	proteasome localization
GO:0030100	1	( 0.0071)	0.00199	regulation of endocytosis
GO:0015931	1	( 0.0071)	0.00199	nucleobase, nucleoside, nucleotide and nucleic acid transport
GO:0010551	1	( 0.0071)	0.00199	regulation of specific transcription from RNA polymerase II promoter
GO:0009411	1	( 0.0071)	0.00199	response to UV
GO:0009306	1	( 0.0071)	0.00199	protein secretion
GO:0006749	1	( 0.0071)	0.00199	glutathione metabolic process
GO:0006560	1	( 0.0071)	0.00199	proline metabolic process
GO:0000751	1	( 0.0071)	0.00199	cell cycle arrest in response to pheromone
GO:0000161	1	( 0.0071)	0.00199	MAPKKK cascade during osmolarity sensing
GO:0006874	6	( 0.0425)	0.002177	cellular calcium ion homeostasis
GO:0001300	5	( 0.0355)	0.002624	chronological cell aging
GO:0030261	4	( 0.0284)	0.002751	chromosome condensation
GO:0016042	4	( 0.0284)	0.002751	lipid catabolic process
GO:0009267	4	( 0.0284)	0.002751	cellular response to starvation
GO:0008054	4	( 0.0284)	0.002751	cyclin catabolic process
GO:0006826	4	( 0.0284)	0.002751	iron ion transport
GO:0006537	4	( 0.0284)	0.002751	glutamate biosynthetic process
GO:0006302	4	( 0.0284)	0.002751	double-strand break repair
GO:0000022	4	( 0.0284)	0.002751	mitotic spindle elongation
GO:0051056	2	( 0.0142)	0.002977	regulation of small GTPase mediated signal transduction
GO:0034401	2	( 0.0142)	0.002977	establishment and/or maintenance of chromatin architecture during transcription
GO:0006354	2	( 0.0142)	0.002977	RNA elongation
GO:0000083	2	( 0.0142)	0.002977	G1/S-specific transcription in mitotic cell cycle
GO:0006696	14	( 0.0993)	0.003065	ergosterol biosynthetic process
GO:0051276	7	( 0.0496)	0.003265	chromosome organization and biogenesis
GO:0042144	9	( 0.0638)	0.003629	vacuole fusion, non-autophagic
GO:0006367	8	( 0.0567)	0.004588	transcription initiation from RNA polymerase II promoter
GO:0006091	8	( 0.0567)	0.004588	generation of precursor metabolites and energy
GO:0045333	1	( 0.0071)	0.004858	cellular respiration
GO:0043570	1	( 0.0071)	0.004858	maintenance of DNA repeat elements
GO:0042138	1	( 0.0071)	0.004858	meiotic DNA double-strand break formation
GO:0031028	1	( 0.0071)	0.004858	septation initiation signaling
GO:0030050	1	( 0.0071)	0.004858	vesicle transport along actin filament
GO:0030026	1	( 0.0071)	0.004858	cellular manganese ion homeostasis
GO:0016584	1	( 0.0071)	0.004858	nucleosome positioning
GO:0016559	1	( 0.0071)	0.004858	peroxisome fission
GO:0015819	1	( 0.0071)	0.004858	lysine transport
GO:0015818	1	( 0.0071)	0.004858	isoleucine transport
GO:0007323	1	( 0.0071)	0.004858	peptide pheromone maturation
GO:0006662	1	( 0.0071)	0.004858	glycerol ether metabolic process
GO:0006465	1	( 0.0071)	0.004858	signal peptide processing
GO:0006458	1	( 0.0071)	0.004858	'de novo' protein folding
GO:0006337	1	( 0.0071)	0.004858	nucleosome disassembly
GO:0006336	1	( 0.0071)	0.004858	DNA replication-independent nucleosome assembly
GO:0000411	1	( 0.0071)	0.004858	positive regulation of transcription by galactose
GO:0030150	4	( 0.0284)	0.005385	protein import into mitochondrial matrix
GO:0007034	4	( 0.0284)	0.005385	vacuolar transport
GO:0000722	4	( 0.0284)	0.005385	telomere maintenance via recombination
GO:0006890	7	( 0.0496)	0.005966	retrograde vesicle-mediated transport, Golgi to ER
GO:0006520	11	( 0.0780)	0.006297	amino acid metabolic process
GO:0034501	3	( 0.0213)	0.006379	protein localization to kinetochore
GO:0030242	3	( 0.0213)	0.006379	peroxisome degradation
GO:0030148	3	( 0.0213)	0.006379	sphingolipid biosynthetic process
GO:0006607	3	( 0.0213)	0.006379	NLS-bearing substrate import into nucleus
GO:0006090	3	( 0.0213)	0.006379	pyruvate metabolic process
GO:0001410	3	( 0.0213)	0.006379	chlamydospore formation
GO:0000282	3	( 0.0213)	0.006379	cellular bud site selection
GO:0000054	3	( 0.0213)	0.006379	ribosome export from nucleus
GO:0050821	2	( 0.0142)	0.006725	protein stabilization
GO:0046688	2	( 0.0142)	0.006725	response to copper ion
GO:0030968	2	( 0.0142)	0.006725	endoplasmic reticulum unfolded protein response
GO:0019740	2	( 0.0142)	0.006725	nitrogen utilization
GO:0015809	2	( 0.0142)	0.006725	arginine transport
GO:0015798	2	( 0.0142)	0.006725	myo-inositol transport
GO:0015757	2	( 0.0142)	0.006725	galactose transport
GO:0010226	2	( 0.0142)	0.006725	response to lithium ion
GO:0006998	2	( 0.0142)	0.006725	nuclear membrane organization and biogenesis
GO:0006388	2	( 0.0142)	0.006725	tRNA splicing
GO:0000710	2	( 0.0142)	0.006725	meiotic mismatch repair
GO:0000103	2	( 0.0142)	0.006725	sulfate assimilation
GO:0000902	8	( 0.0567)	0.007782	cell morphogenesis
GO:0006807	9	( 0.0638)	0.01086	nitrogen compound metabolic process
GO:0051038	1	( 0.0071)	0.0117	negative regulation of transcription, meiotic
GO:0046713	1	( 0.0071)	0.0117	boron transport
GO:0046618	1	( 0.0071)	0.0117	drug export
GO:0046020	1	( 0.0071)	0.0117	negative regulation of transcription from RNA polymerase II promoter by pheromones
GO:0040020	1	( 0.0071)	0.0117	regulation of meiosis
GO:0032975	1	( 0.0071)	0.0117	amino acid import into vacuole
GO:0031204	1	( 0.0071)	0.0117	posttranslational protein targeting to membrane, translocation
GO:0031031	1	( 0.0071)	0.0117	positive regulation of septation initiation signaling
GO:0019413	1	( 0.0071)	0.0117	acetate biosynthetic process
GO:0016479	1	( 0.0071)	0.0117	negative regulation of transcription from RNA polymerase I promoter
GO:0015851	1	( 0.0071)	0.0117	nucleobase transport
GO:0015846	1	( 0.0071)	0.0117	polyamine transport
GO:0015764	1	( 0.0071)	0.0117	N-acetylglucosamine transport
GO:0009451	1	( 0.0071)	0.0117	RNA modification
GO:0009436	1	( 0.0071)	0.0117	glyoxylate catabolic process
GO:0009396	1	( 0.0071)	0.0117	folic acid and derivative biosynthetic process
GO:0007533	1	( 0.0071)	0.0117	mating type switching
GO:0006997	1	( 0.0071)	0.0117	nuclear organization and biogenesis
GO:0006564	1	( 0.0071)	0.0117	L-serine biosynthetic process
GO:0006501	1	( 0.0071)	0.0117	C-terminal protein lipidation
GO:0006122	1	( 0.0071)	0.0117	mitochondrial electron transport, ubiquinol to cytochrome c
GO:0001522	1	( 0.0071)	0.0117	pseudouridine synthesis
GO:0000266	1	( 0.0071)	0.0117	mitochondrial fission
GO:0000245	1	( 0.0071)	0.0117	spliceosome assembly
GO:0000087	1	( 0.0071)	0.0117	M phase of mitotic cell cycle
GO:0045053	3	( 0.0213)	0.01215	protein retention in Golgi apparatus
GO:0044262	3	( 0.0213)	0.01215	cellular carbohydrate metabolic process
GO:0042797	3	( 0.0213)	0.01215	tRNA transcription from RNA polymerase III promoter
GO:0031321	3	( 0.0213)	0.01215	ascospore-type prospore formation
GO:0007076	3	( 0.0213)	0.01215	mitotic chromosome condensation
GO:0006878	3	( 0.0213)	0.01215	cellular copper ion homeostasis
GO:0006612	3	( 0.0213)	0.01215	protein targeting to membrane
GO:0006267	3	( 0.0213)	0.01215	pre-replicative complex assembly
GO:0006066	3	( 0.0213)	0.01215	alcohol metabolic process
GO:0000032	3	( 0.0213)	0.01215	cell wall mannoprotein biosynthetic process
GO:0033314	6	( 0.0425)	0.0125	mitotic cell cycle DNA replication checkpoint
GO:0006006	6	( 0.0425)	0.0125	glucose metabolic process
GO:0046677	8	( 0.0567)	0.01318	response to antibiotic
GO:0043486	2	( 0.0142)	0.0149	histone exchange
GO:0043044	2	( 0.0142)	0.0149	ATP-dependent chromatin remodeling
GO:0034427	2	( 0.0142)	0.0149	nuclear-transcribed mRNA catabolic process, exonucleolytic, 3'-5'
GO:0032321	2	( 0.0142)	0.0149	positive regulation of Rho GTPase activity
GO:0031122	2	( 0.0142)	0.0149	cytoplasmic microtubule organization and biogenesis
GO:0030472	2	( 0.0142)	0.0149	mitotic spindle organization and biogenesis in nucleus
GO:0018106	2	( 0.0142)	0.0149	peptidyl-histidine phosphorylation
GO:0001402	2	( 0.0142)	0.0149	signal transduction during filamentous growth
GO:0043328	5	( 0.0355)	0.01611	protein targeting to vacuole during ubiquitin-dependent protein catabolic process via the MVB pathway
GO:0042026	5	( 0.0355)	0.01611	protein refolding
GO:0006094	5	( 0.0355)	0.01611	gluconeogenesis
GO:0046686	4	( 0.0284)	0.02021	response to cadmium ion
GO:0034221	4	( 0.0284)	0.02021	fungal-type cell wall chitin biosynthetic process
GO:0032781	4	( 0.0284)	0.02021	positive regulation of ATPase activity
GO:0009073	4	( 0.0284)	0.02021	aromatic amino acid family biosynthetic process
GO:0008608	4	( 0.0284)	0.02021	attachment of spindle microtubules to kinetochore
GO:0006730	4	( 0.0284)	0.02021	one-carbon compound metabolic process
GO:0006635	4	( 0.0284)	0.02021	fatty acid beta-oxidation
GO:0006268	4	( 0.0284)	0.02021	DNA unwinding during replication
GO:0000422	4	( 0.0284)	0.02021	mitochondrion degradation
GO:0006099	10	( 0.0709)	0.02108	tricarboxylic acid cycle
GO:0006754	8	( 0.0567)	0.02218	ATP biosynthetic process
GO:0045047	3	( 0.0213)	0.02325	protein targeting to ER
GO:0010590	3	( 0.0213)	0.02325	regulation of cell separation during cytokinesis
GO:0009231	3	( 0.0213)	0.02325	riboflavin biosynthetic process
GO:0008299	3	( 0.0213)	0.02325	isoprenoid biosynthetic process
GO:0008104	3	( 0.0213)	0.02325	protein localization
GO:0007186	3	( 0.0213)	0.02325	G-protein coupled receptor protein signaling pathway
GO:0007039	3	( 0.0213)	0.02325	vacuolar protein catabolic process
GO:0006525	3	( 0.0213)	0.02325	arginine metabolic process
GO:0051260	1	( 0.0071)	0.02769	protein homooligomerization
GO:0048015	1	( 0.0071)	0.02769	phosphoinositide-mediated signaling
GO:0045899	1	( 0.0071)	0.02769	positive regulation of transcriptional preinitiation complex assembly
GO:0045727	1	( 0.0071)	0.02769	positive regulation of translation
GO:0045039	1	( 0.0071)	0.02769	protein import into mitochondrial inner membrane
GO:0044247	1	( 0.0071)	0.02769	cellular polysaccharide catabolic process
GO:0034087	1	( 0.0071)	0.02769	establishment of mitotic sister chromatid cohesion
GO:0033499	1	( 0.0071)	0.02769	galactose catabolic process via UDP-galactose
GO:0032511	1	( 0.0071)	0.02769	late endosome to vacuole transport via multivesicular body sorting pathway
GO:0031167	1	( 0.0071)	0.02769	rRNA methylation
GO:0031146	1	( 0.0071)	0.02769	SCF-dependent proteasomal ubiquitin-dependent protein catabolic process
GO:0031139	1	( 0.0071)	0.02769	positive regulation of conjugation with cellular fusion
GO:0031030	1	( 0.0071)	0.02769	negative regulation of septation initiation signaling
GO:0030259	1	( 0.0071)	0.02769	lipid glycosylation
GO:0030007	1	( 0.0071)	0.02769	cellular potassium ion homeostasis
GO:0019571	1	( 0.0071)	0.02769	D-arabinose catabolic process
GO:0019528	1	( 0.0071)	0.02769	D-arabitol catabolic process to xylulose 5-phosphate
GO:0015940	1	( 0.0071)	0.02769	pantothenate biosynthetic process
GO:0015908	1	( 0.0071)	0.02769	fatty acid transport
GO:0015887	1	( 0.0071)	0.02769	pantothenate transport
GO:0015878	1	( 0.0071)	0.02769	biotin transport
GO:0015813	1	( 0.0071)	0.02769	L-glutamate transport
GO:0015810	1	( 0.0071)	0.02769	aspartate transport
GO:0009313	1	( 0.0071)	0.02769	oligosaccharide catabolic process
GO:0009303	1	( 0.0071)	0.02769	rRNA transcription
GO:0009070	1	( 0.0071)	0.02769	serine family amino acid biosynthetic process
GO:0007189	1	( 0.0071)	0.02769	G-protein signaling, adenylate cyclase activating pathway
GO:0007155	1	( 0.0071)	0.02769	cell adhesion
GO:0007009	1	( 0.0071)	0.02769	plasma membrane organization and biogenesis
GO:0006627	1	( 0.0071)	0.02769	mitochondrial protein processing during import
GO:0006592	1	( 0.0071)	0.02769	ornithine biosynthetic process
GO:0006570	1	( 0.0071)	0.02769	tyrosine metabolic process
GO:0006562	1	( 0.0071)	0.02769	proline catabolic process
GO:0006493	1	( 0.0071)	0.02769	protein amino acid O-linked glycosylation
GO:0006491	1	( 0.0071)	0.02769	N-glycan processing
GO:0006425	1	( 0.0071)	0.02769	glutaminyl-tRNA aminoacylation
GO:0006370	1	( 0.0071)	0.02769	mRNA capping
GO:0006119	1	( 0.0071)	0.02769	oxidative phosphorylation
GO:0006102	1	( 0.0071)	0.02769	isocitrate metabolic process
GO:0000754	1	( 0.0071)	0.02769	adaptation to pheromone during conjugation with cellular fusion
GO:0000075	1	( 0.0071)	0.02769	cell cycle checkpoint
GO:0000056	1	( 0.0071)	0.02769	ribosomal small subunit export from nucleus
GO:0045014	5	( 0.0355)	0.028	negative regulation of transcription by glucose
GO:0044416	5	( 0.0355)	0.028	induction by symbiont of host defense response
GO:0007090	5	( 0.0355)	0.028	regulation of S phase of mitotic cell cycle
GO:0006891	5	( 0.0355)	0.028	intra-Golgi vesicle-mediated transport
GO:0006536	5	( 0.0355)	0.028	glutamate metabolic process
GO:0006360	7	( 0.0496)	0.02888	transcription from RNA polymerase I promoter
GO:0000727	7	( 0.0496)	0.02888	double-strand break repair via break-induced replication
GO:0007064	8	( 0.0567)	0.03692	mitotic sister chromatid cohesion
GO:0006407	8	( 0.0567)	0.03692	rRNA export from nucleus
GO:0051017	4	( 0.0284)	0.03826	actin filament bundle formation
GO:0042850	4	( 0.0284)	0.03826	L-sorbose catabolic process
GO:0016485	4	( 0.0284)	0.03826	protein processing
GO:0006783	4	( 0.0284)	0.03826	heme biosynthetic process
GO:0006626	4	( 0.0284)	0.03826	protein targeting to mitochondrion
GO:0032995	3	( 0.0213)	0.0443	regulation of fungal-type cell wall biogenesis
GO:0016558	3	( 0.0213)	0.0443	protein import into peroxisome matrix
GO:0006144	3	( 0.0213)	0.0443	purine base metabolic process
GO:0007018	7	( 0.0496)	0.04722	microtubule-based movement
GO:0006825	5	( 0.0355)	0.04847	copper ion transport
GO:0006164	5	( 0.0355)	0.04847	purine nucleotide biosynthetic process

## Sheet: 60 min
	MOLECULAR FUNCTION:
GOcategory	Number	frac.	Pvalue	GO term
GO:0005515	310	( 3.4334)	2.2e-16	protein binding
GO:0046872	113	( 1.2515)	2.2e-16	metal ion binding
GO:0003674	109	( 1.2072)	2.2e-16	molecular_function
GO:0000166	106	( 1.1740)	2.2e-16	nucleotide binding
GO:0003824	99	( 1.0965)	2.2e-16	catalytic activity
GO:0016740	83	( 0.9193)	2.2e-16	transferase activity
GO:0005524	83	( 0.9193)	2.2e-16	ATP binding
GO:0016491	73	( 0.8085)	2.2e-16	oxidoreductase activity
GO:0003677	63	( 0.6978)	2.2e-16	DNA binding
GO:0005488	62	( 0.6867)	2.2e-16	binding
GO:0016787	60	( 0.6645)	2.2e-16	hydrolase activity
GO:0008270	54	( 0.5981)	2.2e-16	zinc ion binding
GO:0042802	53	( 0.5870)	2.2e-16	identical protein binding
GO:0003723	39	( 0.4319)	2.2e-16	RNA binding
GO:0003676	26	( 0.2880)	2.2e-16	nucleic acid binding
GO:0016874	19	( 0.2104)	2.2e-16	ligase activity
GO:0016301	16	( 0.1772)	2.2e-16	kinase activity
GO:0016887	15	( 0.1661)	2.2e-16	ATPase activity
GO:0005215	15	( 0.1661)	2.2e-16	transporter activity
GO:0003700	11	( 0.1218)	2.2e-16	transcription factor activity
GO:0004674	8	( 0.0886)	2.2e-16	protein serine/threonine kinase activity
GO:0004672	8	( 0.0886)	2.2e-16	protein kinase activity
GO:0008233	6	( 0.0665)	2.2e-16	peptidase activity
GO:0043565	5	( 0.0554)	2.2e-16	sequence-specific DNA binding
GO:0008168	5	( 0.0554)	2.2e-16	methyltransferase activity
GO:0017111	20	( 0.2215)	2.06e-15	nucleoside-triphosphatase activity
GO:0003704	5	( 0.0554)	2.51e-15	specific RNA polymerase II transcription factor activity
GO:0022891	4	( 0.0443)	9.55e-15	substrate-specific transmembrane transporter activity
GO:0008026	3	( 0.0332)	1.414e-14	ATP-dependent helicase activity
GO:0004386	18	( 0.1994)	2.892e-14	helicase activity
GO:0016779	9	( 0.0997)	6.536e-14	nucleotidyltransferase activity
GO:0005525	26	( 0.2880)	1.008e-13	GTP binding
GO:0016798	4	( 0.0443)	2.744e-13	hydrolase activity, acting on glycosyl bonds
GO:0004518	8	( 0.0886)	5.923e-13	nuclease activity
GO:0004519	5	( 0.0554)	6.27e-13	endonuclease activity
GO:0008237	1	( 0.0111)	1.566e-12	metallopeptidase activity
GO:0004842	7	( 0.0775)	2.61e-12	ubiquitin-protein ligase activity
GO:0004553	2	( 0.0222)	1.376e-11	hydrolase activity, hydrolyzing O-glycosyl compounds
GO:0003743	5	( 0.0554)	1.543e-11	translation initiation factor activity
GO:0051082	9	( 0.0997)	3.286e-11	unfolded protein binding
GO:0050660	7	( 0.0775)	3.398e-11	FAD binding
GO:0004721	2	( 0.0222)	5.476e-11	phosphoprotein phosphatase activity
GO:0000287	2	( 0.0222)	1.095e-10	magnesium ion binding
GO:0042626	2	( 0.0222)	4.399e-10	ATPase activity, coupled to transmembrane movement of substances
GO:0016829	17	( 0.1883)	9.736e-10	lyase activity
GO:0004871	3	( 0.0332)	1.164e-09	signal transducer activity
GO:0003924	13	( 0.1440)	1.651e-09	GTPase activity
GO:0003899	2	( 0.0222)	1.774e-09	DNA-directed RNA polymerase activity
GO:0004812	5	( 0.0554)	2.669e-09	aminoacyl-tRNA ligase activity
GO:0015293	1	( 0.0111)	2.809e-09	symporter activity
GO:0016853	13	( 0.1440)	2.875e-09	isomerase activity
GO:0030170	7	( 0.0775)	5.394e-09	pyridoxal phosphate binding
GO:0003729	7	( 0.0775)	5.394e-09	mRNA binding
GO:0005085	1	( 0.0111)	5.911e-09	guanyl-nucleotide exchange factor activity
GO:0004004	2	( 0.0222)	7.167e-09	ATP-dependent RNA helicase activity
GO:0016773	1	( 0.0111)	1.242e-08	phosphotransferase activity, alcohol group as acceptor
GO:0004175	1	( 0.0111)	1.242e-08	endopeptidase activity
GO:0008565	5	( 0.0554)	1.829e-08	protein transporter activity
GO:0003779	6	( 0.0665)	2.437e-08	actin binding
GO:0016757	14	( 0.1551)	2.519e-08	transferase activity, transferring glycosyl groups
GO:0050661	1	( 0.0111)	2.608e-08	NADP binding
GO:0016563	1	( 0.0111)	2.608e-08	transcription activator activity
GO:0005096	7	( 0.0775)	3.213e-08	GTPase activator activity
GO:0016616	4	( 0.0443)	5.073e-08	oxidoreductase activity, acting on the CH-OH group of donors, NAD or NADP as acceptor
GO:0031072	1	( 0.0111)	5.467e-08	heat shock protein binding
GO:0030528	6	( 0.0665)	8.255e-08	transcription regulator activity
GO:0043130	4	( 0.0443)	9.82e-08	ubiquitin binding
GO:0042803	4	( 0.0443)	9.82e-08	protein homodimerization activity
GO:0003887	4	( 0.0443)	9.82e-08	DNA-directed DNA polymerase activity
GO:0043169	4	( 0.0443)	1.896e-07	cation binding
GO:0008415	14	( 0.1551)	2.073e-07	acyltransferase activity
GO:0004222	1	( 0.0111)	2.391e-07	metalloendopeptidase activity
GO:0004190	1	( 0.0111)	2.391e-07	aspartic-type endopeptidase activity
GO:0048037	1	( 0.0111)	4.989e-07	cofactor binding
GO:0046961	1	( 0.0111)	4.989e-07	hydrogen ion transporting ATPase activity, rotational mechanism
GO:0009055	14	( 0.1551)	5.851e-07	electron carrier activity
GO:0005198	9	( 0.0997)	6.905e-07	structural molecule activity
GO:0051287	5	( 0.0554)	8.158e-07	NAD binding
GO:0003714	1	( 0.0111)	1.039e-06	transcription corepressor activity
GO:0003682	10	( 0.1108)	1.166e-06	chromatin binding
GO:0015238	1	( 0.0111)	2.16e-06	drug transporter activity
GO:0016791	4	( 0.0443)	2.27e-06	phosphatase activity
GO:0016881	2	( 0.0222)	3.718e-06	acid-amino acid ligase activity
GO:0003735	47	( 0.5205)	4.041e-06	structural constituent of ribosome
GO:0035091	2	( 0.0222)	7.381e-06	phosphoinositide binding
GO:0003755	2	( 0.0222)	7.381e-06	peptidyl-prolyl cis-trans isomerase activity
GO:0016820	1	( 0.0111)	8.769e-06	hydrolase activity, acting on acid anhydrides, catalyzing transmembrane movement of substances
GO:0008234	2	( 0.0222)	1.461e-05	cysteine-type peptidase activity
GO:0004616	2	( 0.0222)	1.461e-05	phosphogluconate dehydrogenase (decarboxylating) activity
GO:0004221	2	( 0.0222)	2.882e-05	ubiquitin thiolesterase activity
GO:0004872	1	( 0.0111)	3.39e-05	receptor activity
GO:0016772	2	( 0.0222)	5.665e-05	transferase activity, transferring phosphorus-containing groups
GO:0016831	1	( 0.0111)	6.678e-05	carboxy-lyase activity
GO:0015295	1	( 0.0111)	6.678e-05	solute:hydrogen symporter activity
GO:0005355	3	( 0.0332)	7.161e-05	glucose transmembrane transporter activity
GO:0004497	3	( 0.0332)	7.161e-05	monooxygenase activity
GO:0005506	17	( 0.1883)	7.436e-05	iron ion binding
GO:0015171	2	( 0.0222)	0.0001109	amino acid transmembrane transporter activity
GO:0004725	2	( 0.0222)	0.0001109	protein tyrosine phosphatase activity
GO:0030246	1	( 0.0111)	0.0001316	carbohydrate binding
GO:0005516	1	( 0.0111)	0.0001316	calmodulin binding
GO:0004722	1	( 0.0111)	0.0001316	protein serine/threonine phosphatase activity
GO:0003702	1	( 0.0111)	0.0001316	RNA polymerase II transcription factor activity
GO:0005509	9	( 0.0997)	0.0001383	calcium ion binding
GO:0008483	5	( 0.0554)	0.0001686	transaminase activity
GO:0015035	2	( 0.0222)	0.0002159	protein disulfide oxidoreductase activity
GO:0000049	2	( 0.0222)	0.0002159	tRNA binding
GO:0032266	3	( 0.0332)	0.0002513	phosphatidylinositol 3-phosphate binding
GO:0004843	3	( 0.0332)	0.0002513	ubiquitin-specific protease activity
GO:0051015	1	( 0.0111)	0.0002594	actin filament binding
GO:0022857	1	( 0.0111)	0.0002594	transmembrane transporter activity
GO:0003713	1	( 0.0111)	0.0002594	transcription coactivator activity
GO:0015297	4	( 0.0443)	0.0002764	antiporter activity
GO:0042393	3	( 0.0332)	0.0004671	histone binding
GO:0015578	3	( 0.0332)	0.0004671	mannose transmembrane transporter activity
GO:0005353	3	( 0.0332)	0.0004671	fructose transmembrane transporter activity
GO:0016251	7	( 0.0775)	0.000469	general RNA polymerase II transcription factor activity
GO:0043022	1	( 0.0111)	0.000511	ribosome binding
GO:0003697	9	( 0.0997)	0.0006082	single-stranded DNA binding
GO:0003690	7	( 0.0775)	0.0007911	double-stranded DNA binding
GO:0030515	2	( 0.0222)	0.0008055	snoRNA binding
GO:0016810	3	( 0.0332)	0.0008627	hydrolase activity, acting on carbon-nitrogen (but not peptide) bonds
GO:0030674	4	( 0.0443)	0.0008825	protein binding, bridging
GO:0015662	1	( 0.0111)	0.001005	ATPase activity, coupled to transmembrane movement of ions, phosphorylative mechanism
GO:0015078	1	( 0.0111)	0.001005	hydrogen ion transmembrane transporter activity
GO:0020037	12	( 0.1329)	0.001012	heme binding
GO:0008094	7	( 0.0775)	0.001324	DNA-dependent ATPase activity
GO:0016788	4	( 0.0443)	0.001562	hydrolase activity, acting on ester bonds
GO:0008289	3	( 0.0332)	0.001582	lipid binding
GO:0046933	1	( 0.0111)	0.001974	hydrogen ion transporting ATP synthase activity, rotational mechanism
GO:0016811	1	( 0.0111)	0.001974	hydrolase activity, acting on carbon-nitrogen (but not peptide) bonds, in linear amides
GO:0008143	1	( 0.0111)	0.001974	poly(A) binding
GO:0008047	1	( 0.0111)	0.001974	enzyme activator activity
GO:0004129	1	( 0.0111)	0.001974	cytochrome-c oxidase activity
GO:0001671	1	( 0.0111)	0.001974	ATPase activator activity
GO:0004402	5	( 0.0554)	0.002574	histone acetyltransferase activity
GO:0016758	2	( 0.0222)	0.002752	transferase activity, transferring hexosyl groups
GO:0035064	1	( 0.0111)	0.003865	methylated histone residue binding
GO:0016627	1	( 0.0111)	0.003865	oxidoreductase activity, acting on the CH-CH group of donors
GO:0004033	1	( 0.0111)	0.003865	aldo-keto reductase activity
GO:0046982	11	( 0.1218)	0.004349	protein heterodimerization activity
GO:0004527	5	( 0.0554)	0.004353	exonuclease activity
GO:0031593	2	( 0.0222)	0.005021	polyubiquitin binding
GO:0005507	2	( 0.0222)	0.005021	copper ion binding
GO:0051087	3	( 0.0332)	0.005189	chaperone binding
GO:0050662	9	( 0.0997)	0.006282	coenzyme binding
GO:0030276	1	( 0.0111)	0.007538	clathrin binding
GO:0016455	1	( 0.0111)	0.007538	RNA polymerase II transcription mediator activity
GO:0005546	1	( 0.0111)	0.007538	phosphatidylinositol-4,5-bisphosphate binding
GO:0005365	1	( 0.0111)	0.007538	myo-inositol transmembrane transporter activity
GO:0004032	1	( 0.0111)	0.007538	aldehyde reductase activity
GO:0000297	1	( 0.0111)	0.007538	spermine transmembrane transporter activity
GO:0005097	4	( 0.0443)	0.008243	Rab GTPase activator activity
GO:0019843	7	( 0.0775)	0.009065	rRNA binding
GO:0030145	2	( 0.0222)	0.00911	manganese ion binding
GO:0016566	2	( 0.0222)	0.00911	specific transcriptional repressor activity
GO:0005484	2	( 0.0222)	0.00911	SNAP receptor activity
GO:0004407	2	( 0.0222)	0.00911	histone deacetylase activity
GO:0004252	2	( 0.0222)	0.00911	serine-type endopeptidase activity
GO:0016702	3	( 0.0332)	0.00926	oxidoreductase activity, acting on single donors with incorporation of molecular oxygen, incorporation of two atoms of oxygen
GO:0043140	5	( 0.0554)	0.01211	ATP-dependent 3'-5' DNA helicase activity
GO:0008080	5	( 0.0554)	0.01211	N-acetyltransferase activity
GO:0016769	4	( 0.0443)	0.01406	transferase activity, transferring nitrogenous groups
GO:0003746	4	( 0.0443)	0.01406	translation elongation factor activity
GO:0046873	1	( 0.0111)	0.01462	metal ion transmembrane transporter activity
GO:0008144	1	( 0.0111)	0.01462	drug binding
GO:0010181	9	( 0.0997)	0.01503	FMN binding
GO:0004022	3	( 0.0332)	0.01633	alcohol dehydrogenase activity
GO:0016876	2	( 0.0222)	0.01642	ligase activity, forming aminoacyl-tRNA and related compounds
GO:0016818	4	( 0.0443)	0.0237	hydrolase activity, acting on acid anhydrides, in phosphorus-containing anhydrides
GO:0046526	1	( 0.0111)	0.02815	D-xylulose reductase activity
GO:0030234	1	( 0.0111)	0.02815	enzyme regulator activity
GO:0016614	1	( 0.0111)	0.02815	oxidoreductase activity, acting on CH-OH group of donors
GO:0015188	1	( 0.0111)	0.02815	L-isoleucine transmembrane transporter activity
GO:0004693	1	( 0.0111)	0.02815	cyclin-dependent protein kinase activity
GO:0004659	1	( 0.0111)	0.02815	prenyltransferase activity
GO:0003774	1	( 0.0111)	0.02815	motor activity
GO:0016986	2	( 0.0222)	0.02933	transcription initiation factor activity
GO:0016209	2	( 0.0222)	0.02933	antioxidant activity
GO:0004713	2	( 0.0222)	0.02933	protein tyrosine kinase activity
GO:0003777	2	( 0.0222)	0.02933	microtubule motor activity
GO:0003684	11	( 0.1218)	0.03229	damaged DNA binding
GO:0003721	6	( 0.0665)	0.03414	telomeric template RNA reverse transcriptase activity
GO:0003689	4	( 0.0443)	0.03939	DNA clamp loader activity
GO:0003688	8	( 0.0886)	0.04245	DNA replication origin binding
	CELLULAR COMPONENT:
GOcategory	Number	frac.	Pvalue	GO term
GO:0005634	316	( 3.4998)	2.2e-16	nucleus
GO:0005737	299	( 3.3116)	2.2e-16	cytoplasm
GO:0005829	274	( 3.0347)	2.2e-16	cytosol
GO:0016020	148	( 1.6392)	2.2e-16	membrane
GO:0005739	130	( 1.4398)	2.2e-16	mitochondrion
GO:0016021	121	( 1.3401)	2.2e-16	integral to membrane
GO:0005622	74	( 0.8196)	2.2e-16	intracellular
GO:0005886	67	( 0.7421)	2.2e-16	plasma membrane
GO:0005783	67	( 0.7421)	2.2e-16	endoplasmic reticulum
GO:0005794	48	( 0.5316)	2.2e-16	Golgi apparatus
GO:0005730	38	( 0.4209)	2.2e-16	nucleolus
GO:0005816	34	( 0.3766)	2.2e-16	spindle pole body
GO:0005789	32	( 0.3544)	2.2e-16	endoplasmic reticulum membrane
GO:0005575	29	( 0.3212)	2.2e-16	cellular_component
GO:0032153	27	( 0.2990)	2.2e-16	cell division site
GO:0005743	25	( 0.2769)	2.2e-16	mitochondrial inner membrane
GO:0005759	23	( 0.2547)	2.2e-16	mitochondrial matrix
GO:0005625	22	( 0.2437)	2.2e-16	soluble fraction
GO:0000790	18	( 0.1994)	2.2e-16	nuclear chromatin
GO:0005773	16	( 0.1772)	2.2e-16	vacuole
GO:0051286	15	( 0.1661)	2.2e-16	cell tip
GO:0000329	14	( 0.1551)	2.2e-16	fungal-type vacuole membrane
GO:0000139	14	( 0.1551)	2.2e-16	Golgi membrane
GO:0005774	13	( 0.1440)	2.2e-16	vacuolar membrane
GO:0043234	9	( 0.0997)	2.2e-16	protein complex
GO:0005768	7	( 0.0775)	2.2e-16	endosome
GO:0005635	7	( 0.0775)	2.2e-16	nuclear envelope
GO:0005681	6	( 0.0665)	2.2e-16	spliceosome
GO:0000324	13	( 0.1440)	1.325e-15	fungal-type vacuole
GO:0000502	3	( 0.0332)	1.674e-15	proteasome complex
GO:0005856	31	( 0.3433)	2.126e-15	cytoskeleton
GO:0043332	13	( 0.1440)	2.437e-15	mating projection tip
GO:0005624	14	( 0.1551)	5.504e-15	membrane fraction
GO:0005741	8	( 0.0886)	7.021e-15	mitochondrial outer membrane
GO:0005840	56	( 0.6202)	7.06e-15	ribosome
GO:0005935	18	( 0.1994)	9.278e-15	cellular bud neck
GO:0030529	57	( 0.6313)	2.306e-14	ribonucleoprotein complex
GO:0030479	3	( 0.0332)	2.882e-14	actin cortical patch
GO:0031965	6	( 0.0665)	1.262e-13	nuclear membrane
GO:0010008	4	( 0.0443)	5.393e-13	endosome membrane
GO:0005643	3	( 0.0332)	2.053e-12	nuclear pore
GO:0031410	2	( 0.0222)	1.376e-11	cytoplasmic vesicle
GO:0001950	8	( 0.0886)	2.412e-11	PME fraction
GO:0005576	13	( 0.1440)	3.289e-11	extracellular region
GO:0009986	20	( 0.2215)	3.804e-11	cell surface
GO:0005934	9	( 0.0997)	6.384e-10	cellular bud tip
GO:0030687	2	( 0.0222)	1.774e-09	nucleolar preribosome, large subunit precursor
GO:0005654	13	( 0.1440)	8.674e-09	nucleoplasm
GO:0031966	5	( 0.0554)	9.64e-09	mitochondrial membrane
GO:0030176	5	( 0.0554)	9.64e-09	integral to endoplasmic reticulum membrane
GO:0005777	8	( 0.0886)	3.689e-08	peroxisome
GO:0000785	2	( 0.0222)	5.816e-08	chromatin
GO:0000131	8	( 0.0886)	6.71e-08	incipient cellular bud site
GO:0030686	11	( 0.1218)	7.704e-08	90S preribosome
GO:0030428	6	( 0.0665)	1.516e-07	cell septum
GO:0030117	1	( 0.0111)	2.391e-07	membrane coat
GO:0005778	1	( 0.0111)	2.391e-07	peroxisomal membrane
GO:0005792	5	( 0.0554)	8.158e-07	microsome
GO:0005819	15	( 0.1661)	1.449e-06	spindle
GO:0005694	25	( 0.2769)	1.51e-06	chromosome
GO:0005933	3	( 0.0332)	2.909e-06	cellular bud
GO:0042175	1	( 0.0111)	8.769e-06	nuclear envelope-endoplasmic reticulum network
GO:0005844	1	( 0.0111)	8.769e-06	polysome
GO:0030427	5	( 0.0554)	9.65e-06	site of polarized growth
GO:0005887	7	( 0.0775)	1.021e-05	integral to plasma membrane
GO:0032040	8	( 0.0886)	1.045e-05	small-subunit processome
GO:0005938	8	( 0.0886)	3.064e-05	cell cortex
GO:0051285	6	( 0.0665)	5.661e-05	cell cortex of cell tip
GO:0035267	1	( 0.0111)	6.678e-05	NuA4 histone acetyltransferase complex
GO:0000328	1	( 0.0111)	6.678e-05	fungal-type vacuole lumen
GO:0005628	4	( 0.0443)	0.0001534	prospore membrane
GO:0005758	12	( 0.1329)	0.0001591	mitochondrial intermembrane space
GO:0010494	2	( 0.0222)	0.0002159	stress granule
GO:0005762	2	( 0.0222)	0.0002159	mitochondrial large ribosomal subunit
GO:0001411	2	( 0.0222)	0.0002159	hyphal tip
GO:0031097	2	( 0.0222)	0.0004183	medial ring
GO:0048471	1	( 0.0111)	0.000511	perinuclear region of cytoplasm
GO:0031314	1	( 0.0111)	0.000511	extrinsic to mitochondrial inner membrane
GO:0031225	1	( 0.0111)	0.000511	anchored to membrane
GO:0000781	9	( 0.0997)	0.0006082	chromosome, telomeric region
GO:0000124	7	( 0.0775)	0.0007911	SAGA complex
GO:0000228	3	( 0.0332)	0.0008627	nuclear chromosome
GO:0005811	5	( 0.0554)	0.0008806	lipid particle
GO:0005826	4	( 0.0443)	0.0008825	contractile ring
GO:0030659	1	( 0.0111)	0.001005	cytoplasmic vesicle membrane
GO:0030121	1	( 0.0111)	0.001005	AP-1 adaptor complex
GO:0019005	1	( 0.0111)	0.001005	SCF ubiquitin ligase complex
GO:0005905	1	( 0.0111)	0.001005	coated pit
GO:0005736	1	( 0.0111)	0.001005	DNA-directed RNA polymerase I complex
GO:0000775	11	( 0.1218)	0.001186	chromosome, centromeric region
GO:0030134	3	( 0.0332)	0.001582	ER to Golgi transport vesicle
GO:0042645	8	( 0.0886)	0.001857	mitochondrial nucleoid
GO:0016592	1	( 0.0111)	0.001974	Srb-mediator complex
GO:0030446	7	( 0.0775)	0.002198	hyphal cell wall
GO:0005685	2	( 0.0222)	0.002752	snRNP U1
GO:0016586	1	( 0.0111)	0.003865	RSC complex
GO:0000300	1	( 0.0111)	0.003865	peripheral to membrane of membrane fraction
GO:0000118	1	( 0.0111)	0.003865	histone deacetylase complex
GO:0005669	5	( 0.0554)	0.004353	transcription factor TFIID complex
GO:0000812	2	( 0.0222)	0.005021	SWR1 complex
GO:0043596	10	( 0.1108)	0.005198	nuclear replication fork
GO:0009277	9	( 0.0997)	0.006282	fungal-type cell wall
GO:0046540	5	( 0.0554)	0.007296	U4/U6 x U5 tri-snRNP complex
GO:0030173	5	( 0.0554)	0.007296	integral to Golgi membrane
GO:0031234	1	( 0.0111)	0.007538	extrinsic to internal side of plasma membrane
GO:0005801	1	( 0.0111)	0.007538	cis-Golgi network
GO:0022626	4	( 0.0443)	0.008243	cytosolic ribosome
GO:0033698	2	( 0.0222)	0.00911	Clr6 histone deacetylase complex I/I'
GO:0031201	2	( 0.0222)	0.00911	SNARE complex
GO:0031011	2	( 0.0222)	0.00911	INO80 complex
GO:0045121	3	( 0.0332)	0.00926	membrane raft
GO:0005740	3	( 0.0332)	0.00926	mitochondrial envelope
GO:0000935	3	( 0.0332)	0.00926	barrier septum
GO:0046695	4	( 0.0443)	0.01406	SLIK (SAGA-like) complex
GO:0043614	1	( 0.0111)	0.01462	multi-eIF complex
GO:0032541	1	( 0.0111)	0.01462	cortical endoplasmic reticulum
GO:0030126	1	( 0.0111)	0.01462	COPI vesicle coat
GO:0032432	2	( 0.0222)	0.01642	actin filament bundle
GO:0000794	2	( 0.0222)	0.01642	condensed nuclear chromosome
GO:0000778	6	( 0.0665)	0.02662	condensed nuclear chromosome kinetochore
GO:0045263	1	( 0.0111)	0.02815	proton-transporting ATP synthase complex, coupling factor F(o)
GO:0042788	1	( 0.0111)	0.02815	polysomal ribosome
GO:0030688	1	( 0.0111)	0.02815	nucleolar preribosome, small subunit precursor
GO:0030663	1	( 0.0111)	0.02815	COPI coated vesicle membrane
GO:0009898	1	( 0.0111)	0.02815	internal side of plasma membrane
GO:0005724	1	( 0.0111)	0.02815	nuclear telomeric heterochromatin
GO:0000407	2	( 0.0222)	0.02933	pre-autophagosomal structure
GO:0005874	15	( 0.1661)	0.0396	microtubule
GO:0015934	3	( 0.0332)	0.04695	large ribosomal subunit
GO:0005770	3	( 0.0332)	0.04695	late endosome
	BIOLOGICAL PROCESS:
GOcategory	Number	frac.	Pvalue	GO term
GO:0008152	99	( 1.0965)	2.2e-16	metabolic process
GO:0006810	93	( 1.0300)	2.2e-16	transport
GO:0055114	74	( 0.8196)	2.2e-16	oxidation reduction
GO:0006412	60	( 0.6645)	2.2e-16	translation
GO:0008150	58	( 0.6424)	2.2e-16	biological_process
GO:0007049	53	( 0.5870)	2.2e-16	cell cycle
GO:0055085	52	( 0.5759)	2.2e-16	transmembrane transport
GO:0006355	39	( 0.4319)	2.2e-16	regulation of transcription, DNA-dependent
GO:0051301	38	( 0.4209)	2.2e-16	cell division
GO:0006974	38	( 0.4209)	2.2e-16	response to DNA damage stimulus
GO:0006351	37	( 0.4098)	2.2e-16	transcription, DNA-dependent
GO:0006281	37	( 0.4098)	2.2e-16	DNA repair
GO:0033554	35	( 0.3876)	2.2e-16	cellular response to stress
GO:0042493	30	( 0.3323)	2.2e-16	response to drug
GO:0015031	28	( 0.3101)	2.2e-16	protein transport
GO:0007126	25	( 0.2769)	2.2e-16	meiosis
GO:0005975	22	( 0.2437)	2.2e-16	carbohydrate metabolic process
GO:0030447	21	( 0.2326)	2.2e-16	filamentous growth
GO:0009405	18	( 0.1994)	2.2e-16	pathogenesis
GO:0006364	18	( 0.1994)	2.2e-16	rRNA processing
GO:0030448	16	( 0.1772)	2.2e-16	hyphal growth
GO:0016310	16	( 0.1772)	2.2e-16	phosphorylation
GO:0007346	16	( 0.1772)	2.2e-16	regulation of mitotic cell cycle
GO:0007165	16	( 0.1772)	2.2e-16	signal transduction
GO:0006886	16	( 0.1772)	2.2e-16	intracellular protein transport
GO:0042254	15	( 0.1661)	2.2e-16	ribosome biogenesis and assembly
GO:0006200	15	( 0.1661)	2.2e-16	ATP catabolic process
GO:0016192	13	( 0.1440)	2.2e-16	vesicle-mediated transport
GO:0006811	13	( 0.1440)	2.2e-16	ion transport
GO:0031505	11	( 0.1218)	2.2e-16	fungal-type cell wall organization and biogenesis
GO:0016568	11	( 0.1218)	2.2e-16	chromatin modification
GO:0006457	11	( 0.1218)	2.2e-16	protein folding
GO:0006397	11	( 0.1218)	2.2e-16	mRNA processing
GO:0008380	10	( 0.1108)	2.2e-16	RNA splicing
GO:0006950	10	( 0.1108)	2.2e-16	response to stress
GO:0006468	9	( 0.0997)	2.2e-16	protein amino acid phosphorylation
GO:0006897	7	( 0.0775)	2.2e-16	endocytosis
GO:0032543	6	( 0.0665)	2.2e-16	mitochondrial translation
GO:0032259	4	( 0.0443)	2.2e-16	methylation
GO:0006508	4	( 0.0443)	2.2e-16	proteolysis
GO:0008033	3	( 0.0332)	2.2e-16	tRNA processing
GO:0006511	3	( 0.0332)	2.2e-16	ubiquitin-dependent protein catabolic process
GO:0006357	7	( 0.0775)	1.187e-15	regulation of transcription from RNA polymerase II promoter
GO:0000398	8	( 0.0886)	1.87e-15	nuclear mRNA splicing, via spliceosome
GO:0016567	9	( 0.0997)	5e-15	protein ubiquitination
GO:0008643	4	( 0.0443)	9.55e-15	carbohydrate transport
GO:0032569	5	( 0.0554)	1.003e-14	specific transcription from RNA polymerase II promoter
GO:0051028	2	( 0.0222)	1.143e-14	mRNA transport
GO:0043161	4	( 0.0443)	1.863e-14	proteasomal ubiquitin-dependent protein catabolic process
GO:0007067	29	( 0.3212)	1.97e-14	mitosis
GO:0030435	8	( 0.0886)	2.625e-14	sporulation
GO:0006888	8	( 0.0886)	5.067e-14	ER to Golgi vesicle-mediated transport
GO:0006413	5	( 0.0554)	1.587e-13	translational initiation
GO:0006406	2	( 0.0222)	8.936e-13	mRNA export from nucleus
GO:0015992	4	( 0.0443)	2.088e-12	proton transport
GO:0006350	2	( 0.0222)	6.923e-12	transcription
GO:0045944	1	( 0.0111)	1.495e-11	positive regulation of transcription from RNA polymerase II promoter
GO:0030437	18	( 0.1994)	2.466e-11	ascospore formation
GO:0007047	5	( 0.0554)	1.065e-10	cell wall organization and biogenesis
GO:0030433	2	( 0.0222)	1.095e-10	ER-associated protein catabolic process
GO:0006368	2	( 0.0222)	1.095e-10	RNA elongation from RNA polymerase II promoter
GO:0006629	9	( 0.0997)	1.951e-10	lipid metabolic process
GO:0007264	10	( 0.1108)	4.434e-10	small GTPase mediated signal transduction
GO:0006338	10	( 0.1108)	7.844e-10	chromatin remodeling
GO:0031137	2	( 0.0222)	1.774e-09	regulation of conjugation with cellular fusion
GO:0030036	2	( 0.0222)	1.774e-09	actin cytoskeleton organization and biogenesis
GO:0006913	2	( 0.0222)	1.774e-09	nucleocytoplasmic transport
GO:0006970	6	( 0.0665)	2.1e-09	response to osmotic stress
GO:0009060	5	( 0.0554)	2.669e-09	aerobic respiration
GO:0006184	13	( 0.1440)	2.875e-09	GTP catabolic process
GO:0006470	4	( 0.0443)	3.53e-09	protein amino acid dephosphorylation
GO:0006417	4	( 0.0443)	3.53e-09	regulation of translation
GO:0006396	2	( 0.0222)	3.565e-09	RNA processing
GO:0006366	2	( 0.0222)	3.565e-09	transcription from RNA polymerase II promoter
GO:0043547	7	( 0.0775)	5.394e-09	positive regulation of GTPase activity
GO:0006310	7	( 0.0775)	5.394e-09	DNA recombination
GO:0051603	1	( 0.0111)	5.911e-09	proteolysis involved in cellular protein catabolic process
GO:0000070	16	( 0.1772)	8.757e-09	mitotic sister chromatid segregation
GO:0007131	5	( 0.0554)	9.64e-09	meiotic recombination
GO:0006865	4	( 0.0443)	1.344e-08	amino acid transport
GO:0000447	2	( 0.0222)	1.441e-08	endonucleolytic cleavage in ITS1 to separate SSU-rRNA from 5.8S rRNA and LSU-rRNA from tricistronic rRNA transcript (SSU-rRNA, 5.8S rRNA, LSU-rRNA)
GO:0008652	25	( 0.2769)	1.694e-08	amino acid biosynthetic process
GO:0006623	5	( 0.0554)	1.829e-08	protein targeting to vacuole
GO:0006348	8	( 0.0886)	2.023e-08	chromatin silencing at telomere
GO:0030950	2	( 0.0222)	2.895e-08	establishment and/or maintenance of actin cytoskeleton polarity
GO:0006418	3	( 0.0332)	3.065e-08	tRNA aminoacylation for protein translation
GO:0006995	5	( 0.0554)	3.463e-08	cellular response to nitrogen starvation
GO:0009058	9	( 0.0997)	3.904e-08	biosynthetic process
GO:0007124	4	( 0.0443)	5.073e-08	pseudohyphal growth
GO:0000472	1	( 0.0111)	5.467e-08	endonucleolytic cleavage to generate mature 5'-end of SSU-rRNA from (SSU-rRNA, 5.8S rRNA, LSU-rRNA)
GO:0030702	2	( 0.0222)	5.816e-08	chromatin silencing at centromere
GO:0001403	4	( 0.0443)	9.82e-08	invasive growth in response to glucose limitation
GO:0008360	3	( 0.0332)	1.128e-07	regulation of cell shape
GO:0045324	1	( 0.0111)	1.144e-07	late endosome to vacuole transport
GO:0000480	1	( 0.0111)	1.144e-07	endonucleolytic cleavage in 5'-ETS of tricistronic rRNA transcript (SSU-rRNA, 5.8S rRNA, LSU-rRNA)
GO:0007005	2	( 0.0222)	1.167e-07	mitochondrion organization and biogenesis
GO:0030466	7	( 0.0775)	1.844e-07	chromatin silencing at silent mating-type cassette
GO:0016311	3	( 0.0332)	2.163e-07	dephosphorylation
GO:0010553	3	( 0.0332)	2.163e-07	negative regulation of specific transcription from RNA polymerase II promoter
GO:0000747	8	( 0.0886)	2.199e-07	conjugation with cellular fusion
GO:0008654	2	( 0.0222)	2.34e-07	phospholipid biosynthetic process
GO:0001302	6	( 0.0665)	2.779e-07	replicative cell aging
GO:0006260	22	( 0.2437)	4.068e-07	DNA replication
GO:0006979	5	( 0.0554)	4.36e-07	response to oxidative stress
GO:0009408	2	( 0.0222)	4.685e-07	response to heat
GO:0051666	1	( 0.0111)	4.989e-07	actin cortical patch localization
GO:0033205	6	( 0.0665)	9.276e-07	cytokinesis during cell cycle
GO:0042710	2	( 0.0222)	9.364e-07	biofilm formation
GO:0008610	14	( 0.1551)	9.782e-07	lipid biosynthetic process
GO:0019236	4	( 0.0443)	1.234e-06	response to pheromone
GO:0006098	4	( 0.0443)	1.234e-06	pentose-phosphate shunt
GO:0045454	5	( 0.0554)	1.521e-06	cell redox homeostasis
GO:0007015	3	( 0.0332)	1.522e-06	actin filament organization
GO:0006486	3	( 0.0332)	1.522e-06	protein amino acid glycosylation
GO:0007163	12	( 0.1329)	1.844e-06	establishment and/or maintenance of cell polarity
GO:0000462	7	( 0.0775)	1.856e-06	maturation of SSU-rRNA from tricistronic rRNA transcript (SSU-rRNA, 5.8S rRNA, LSU-rRNA)
GO:0000272	2	( 0.0222)	1.868e-06	polysaccharide catabolic process
GO:0016573	8	( 0.0886)	2.034e-06	histone acetylation
GO:0006754	1	( 0.0111)	2.16e-06	ATP biosynthetic process
GO:0030476	5	( 0.0554)	2.827e-06	ascospore wall assembly
GO:0006914	5	( 0.0554)	2.827e-06	autophagy
GO:0008645	3	( 0.0332)	2.909e-06	hexose transport
GO:0051726	2	( 0.0222)	3.718e-06	regulation of cell cycle
GO:0006464	2	( 0.0222)	3.718e-06	protein modification process
GO:0006342	4	( 0.0443)	4.171e-06	chromatin silencing
GO:0000011	3	( 0.0332)	5.55e-06	vacuole inheritance
GO:0006461	2	( 0.0222)	7.381e-06	protein complex assembly
GO:0000413	2	( 0.0222)	7.381e-06	protein peptidyl-prolyl isomerization
GO:0007059	6	( 0.0665)	9.962e-06	chromosome segregation
GO:0055072	3	( 0.0332)	1.057e-05	iron ion homeostasis
GO:0006887	4	( 0.0443)	1.402e-05	exocytosis
GO:0000917	4	( 0.0443)	1.402e-05	barrier septum formation
GO:0051276	2	( 0.0222)	1.461e-05	chromosome organization and biogenesis
GO:0006506	2	( 0.0222)	1.461e-05	GPI anchor biosynthetic process
GO:0000086	2	( 0.0222)	1.461e-05	G2/M transition of mitotic cell cycle
GO:0006855	3	( 0.0332)	2.006e-05	multidrug transport
GO:0042273	4	( 0.0443)	2.562e-05	ribosomal large subunit biogenesis and assembly
GO:0016575	4	( 0.0443)	2.562e-05	histone deacetylation
GO:0006333	4	( 0.0443)	2.562e-05	chromatin assembly or disassembly
GO:0000001	4	( 0.0443)	2.562e-05	mitochondrion inheritance
GO:0006890	2	( 0.0222)	2.882e-05	retrograde vesicle-mediated transport, Golgi to ER
GO:0000910	8	( 0.0886)	3.064e-05	cytokinesis
GO:0000002	5	( 0.0554)	3.113e-05	mitochondrial genome maintenance
GO:0000027	7	( 0.0775)	3.124e-05	ribosomal large subunit assembly and maintenance
GO:0015986	1	( 0.0111)	3.39e-05	ATP synthesis coupled proton transport
GO:0000055	1	( 0.0111)	3.39e-05	ribosomal large subunit export from nucleus
GO:0000023	1	( 0.0111)	3.39e-05	maltose metabolic process
GO:0016579	3	( 0.0332)	3.797e-05	protein deubiquitination
GO:0015758	3	( 0.0332)	3.797e-05	glucose transport
GO:0006879	7	( 0.0775)	5.43e-05	cellular iron ion homeostasis
GO:0006812	6	( 0.0665)	5.661e-05	cation transport
GO:0043162	1	( 0.0111)	6.678e-05	ubiquitin-dependent protein catabolic process via the multivesicular body pathway
GO:0016236	1	( 0.0111)	6.678e-05	macroautophagy
GO:0015793	1	( 0.0111)	6.678e-05	glycerol transport
GO:0006869	1	( 0.0111)	6.678e-05	lipid transport
GO:0000183	1	( 0.0111)	6.678e-05	chromatin silencing at rDNA
GO:0043687	2	( 0.0222)	0.0001109	post-translational protein modification
GO:0032878	2	( 0.0222)	0.0001109	regulation of establishment and/or maintenance of cell polarity
GO:0000750	2	( 0.0222)	0.0001109	pheromone-dependent signal transduction during conjugation with cellular fusion
GO:0022900	14	( 0.1551)	0.0001192	electron transport chain
GO:0016070	1	( 0.0111)	0.0001316	RNA metabolic process
GO:0009267	1	( 0.0111)	0.0001316	cellular response to starvation
GO:0007031	1	( 0.0111)	0.0001316	peroxisome organization and biogenesis
GO:0006094	1	( 0.0111)	0.0001316	gluconeogenesis
GO:0006012	1	( 0.0111)	0.0001316	galactose metabolic process
GO:0007094	4	( 0.0443)	0.0001534	mitotic cell cycle spindle assembly checkpoint
GO:0006633	4	( 0.0443)	0.0001534	fatty acid biosynthetic process
GO:0006915	2	( 0.0222)	0.0002159	apoptosis
GO:0001300	2	( 0.0222)	0.0002159	chronological cell aging
GO:0032258	3	( 0.0332)	0.0002513	CVT pathway
GO:0006487	3	( 0.0332)	0.0002513	protein amino acid N-linked glycosylation
GO:0030245	1	( 0.0111)	0.0002594	cellulose catabolic process
GO:0030150	1	( 0.0111)	0.0002594	protein import into mitochondrial matrix
GO:0007089	1	( 0.0111)	0.0002594	traversing start control point of mitotic cell cycle
GO:0000132	1	( 0.0111)	0.0002594	establishment of mitotic spindle orientation
GO:0006606	4	( 0.0443)	0.0002764	protein import into nucleus
GO:0042787	5	( 0.0554)	0.000294	protein ubiquitination during ubiquitin-dependent protein catabolic process
GO:0032889	3	( 0.0332)	0.0004671	regulation of vacuole fusion, non-autophagic
GO:0015761	3	( 0.0332)	0.0004671	mannose transport
GO:0015755	3	( 0.0332)	0.0004671	fructose transport
GO:0007118	4	( 0.0443)	0.0004953	budding cell apical bud growth
GO:0045449	5	( 0.0554)	0.0005101	regulation of transcription
GO:0051568	1	( 0.0111)	0.000511	histone H3-K4 methylation
GO:0044011	1	( 0.0111)	0.000511	single-species biofilm formation on inanimate substrate
GO:0030488	1	( 0.0111)	0.000511	tRNA methylation
GO:0015893	1	( 0.0111)	0.000511	drug transport
GO:0006825	1	( 0.0111)	0.000511	copper ion transport
GO:0006164	1	( 0.0111)	0.000511	purine nucleotide biosynthetic process
GO:0016126	9	( 0.0997)	0.0006082	sterol biosynthetic process
GO:0006694	9	( 0.0997)	0.0006082	steroid biosynthetic process
GO:0000723	11	( 0.1218)	0.0007592	telomere maintenance
GO:0000920	7	( 0.0775)	0.0007911	cell separation during cytokinesis
GO:0044275	2	( 0.0222)	0.0008055	cellular carbohydrate catabolic process
GO:0042147	2	( 0.0222)	0.0008055	retrograde transport, endosome to Golgi
GO:0030071	2	( 0.0222)	0.0008055	regulation of mitotic metaphase/anaphase transition
GO:0010389	2	( 0.0222)	0.0008055	regulation of G2/M transition of mitotic cell cycle
GO:0006826	2	( 0.0222)	0.0008055	iron ion transport
GO:0006537	2	( 0.0222)	0.0008055	glutamate biosynthetic process
GO:0006513	2	( 0.0222)	0.0008055	protein monoubiquitination
GO:0006415	2	( 0.0222)	0.0008055	translational termination
GO:0006409	2	( 0.0222)	0.0008055	tRNA export from nucleus
GO:0030001	3	( 0.0332)	0.0008627	metal ion transport
GO:0010552	3	( 0.0332)	0.0008627	positive regulation of specific transcription from RNA polymerase II promoter
GO:0006360	3	( 0.0332)	0.0008627	transcription from RNA polymerase I promoter
GO:0000209	3	( 0.0332)	0.0008627	protein polyubiquitination
GO:0000915	4	( 0.0443)	0.0008825	cytokinesis, contractile ring formation
GO:0000082	4	( 0.0443)	0.0008825	G1/S transition of mitotic cell cycle
GO:0043085	1	( 0.0111)	0.001005	positive regulation of catalytic activity
GO:0032955	1	( 0.0111)	0.001005	regulation of barrier septum formation
GO:0032781	1	( 0.0111)	0.001005	positive regulation of ATPase activity
GO:0030242	1	( 0.0111)	0.001005	peroxisome degradation
GO:0030148	1	( 0.0111)	0.001005	sphingolipid biosynthetic process
GO:0016197	1	( 0.0111)	0.001005	endosome transport
GO:0006635	1	( 0.0111)	0.001005	fatty acid beta-oxidation
GO:0006383	1	( 0.0111)	0.001005	transcription from RNA polymerase III promoter
GO:0006090	1	( 0.0111)	0.001005	pyruvate metabolic process
GO:0006520	7	( 0.0775)	0.001324	amino acid metabolic process
GO:0030010	6	( 0.0665)	0.001444	establishment of cell polarity
GO:0042274	5	( 0.0554)	0.001511	ribosomal small subunit biogenesis and assembly
GO:0006367	5	( 0.0554)	0.001511	transcription initiation from RNA polymerase II promoter
GO:0007096	4	( 0.0443)	0.001562	regulation of exit from mitosis
GO:0006874	4	( 0.0443)	0.001562	cellular calcium ion homeostasis
GO:0006006	3	( 0.0332)	0.001582	glucose metabolic process
GO:0045835	1	( 0.0111)	0.001974	negative regulation of meiosis
GO:0045053	1	( 0.0111)	0.001974	protein retention in Golgi apparatus
GO:0043248	1	( 0.0111)	0.001974	proteasome assembly
GO:0032488	1	( 0.0111)	0.001974	Cdc42 protein signal transduction
GO:0031321	1	( 0.0111)	0.001974	ascospore-type prospore formation
GO:0008298	1	( 0.0111)	0.001974	intracellular mRNA localization
GO:0007266	1	( 0.0111)	0.001974	Rho protein signal transduction
GO:0006626	1	( 0.0111)	0.001974	protein targeting to mitochondrion
GO:0006612	1	( 0.0111)	0.001974	protein targeting to membrane
GO:0006071	1	( 0.0111)	0.001974	glycerol metabolic process
GO:0001558	1	( 0.0111)	0.001974	regulation of cell growth
GO:0000956	1	( 0.0111)	0.001974	nuclear-transcribed mRNA catabolic process
GO:0000077	6	( 0.0665)	0.002396	DNA damage checkpoint
GO:0045014	2	( 0.0222)	0.002752	negative regulation of transcription by glucose
GO:0044416	2	( 0.0222)	0.002752	induction by symbiont of host defense response
GO:0044267	2	( 0.0222)	0.002752	cellular protein metabolic process
GO:0016973	2	( 0.0222)	0.002752	poly(A)+ mRNA export from nucleus
GO:0007154	2	( 0.0222)	0.002752	cell communication
GO:0007034	2	( 0.0222)	0.002752	vacuolar transport
GO:0006813	2	( 0.0222)	0.002752	potassium ion transport
GO:0006221	2	( 0.0222)	0.002752	pyrimidine nucleotide biosynthetic process
GO:0000753	2	( 0.0222)	0.002752	cellular morphogenesis during conjugation with cellular fusion
GO:0000722	2	( 0.0222)	0.002752	telomere maintenance via recombination
GO:0000296	2	( 0.0222)	0.002752	spermine transport
GO:0007121	3	( 0.0332)	0.002878	bipolar cellular bud site selection
GO:0006893	3	( 0.0332)	0.002878	Golgi to plasma membrane transport
GO:0006301	3	( 0.0332)	0.002878	postreplication repair
GO:0045047	1	( 0.0111)	0.003865	protein targeting to ER
GO:0042790	1	( 0.0111)	0.003865	transcription of nuclear rRNA large RNA polymerase I transcript
GO:0034401	1	( 0.0111)	0.003865	establishment and/or maintenance of chromatin architecture during transcription
GO:0010590	1	( 0.0111)	0.003865	regulation of cell separation during cytokinesis
GO:0007265	1	( 0.0111)	0.003865	Ras protein signal transduction
GO:0007186	1	( 0.0111)	0.003865	G-protein coupled receptor protein signaling pathway
GO:0006904	1	( 0.0111)	0.003865	vesicle docking during exocytosis
GO:0006400	1	( 0.0111)	0.003865	tRNA modification
GO:0000083	1	( 0.0111)	0.003865	G1/S-specific transcription in mitotic cell cycle
GO:0006261	6	( 0.0665)	0.003948	DNA-dependent DNA replication
GO:0002098	4	( 0.0443)	0.004779	tRNA wobble uridine modification
GO:0043039	2	( 0.0222)	0.005021	tRNA aminoacylation
GO:0019430	2	( 0.0222)	0.005021	removal of superoxide radicals
GO:0032851	3	( 0.0332)	0.005189	positive regulation of Rab GTPase activity
GO:0016042	3	( 0.0332)	0.005189	lipid catabolic process
GO:0008054	3	( 0.0332)	0.005189	cyclin catabolic process
GO:0000079	3	( 0.0332)	0.005189	regulation of cyclin-dependent protein kinase activity
GO:0006631	7	( 0.0775)	0.005715	fatty acid metabolic process
GO:0044237	6	( 0.0665)	0.006453	cellular metabolic process
GO:0006807	6	( 0.0665)	0.006453	nitrogen compound metabolic process
GO:0006696	11	( 0.1218)	0.006611	ergosterol biosynthetic process
GO:0006270	13	( 0.1440)	0.006862	DNA replication initiation
GO:0050821	1	( 0.0111)	0.007538	protein stabilization
GO:0032880	1	( 0.0111)	0.007538	regulation of protein localization
GO:0031047	1	( 0.0111)	0.007538	gene silencing by RNA
GO:0019363	1	( 0.0111)	0.007538	pyridine nucleotide biosynthetic process
GO:0016925	1	( 0.0111)	0.007538	protein sumoylation
GO:0015914	1	( 0.0111)	0.007538	phospholipid transport
GO:0015891	1	( 0.0111)	0.007538	siderophore transport
GO:0015809	1	( 0.0111)	0.007538	arginine transport
GO:0015798	1	( 0.0111)	0.007538	myo-inositol transport
GO:0009165	1	( 0.0111)	0.007538	nucleotide biosynthetic process
GO:0006740	1	( 0.0111)	0.007538	NADPH regeneration
GO:0006605	1	( 0.0111)	0.007538	protein targeting
GO:0006144	1	( 0.0111)	0.007538	purine base metabolic process
GO:0005978	1	( 0.0111)	0.007538	glycogen biosynthetic process
GO:0000710	1	( 0.0111)	0.007538	meiotic mismatch repair
GO:0000288	1	( 0.0111)	0.007538	nuclear-transcribed mRNA catabolic process, deadenylation-dependent decay
GO:0000278	1	( 0.0111)	0.007538	mitotic cell cycle
GO:0033314	4	( 0.0443)	0.008243	mitotic cell cycle DNA replication checkpoint
GO:0006303	4	( 0.0443)	0.008243	double-strand break repair via nonhomologous end joining
GO:0042144	7	( 0.0775)	0.009065	vacuole fusion, non-autophagic
GO:0007119	2	( 0.0222)	0.00911	budding cell isotropic bud growth
GO:0006730	2	( 0.0222)	0.00911	one-carbon compound metabolic process
GO:0006607	2	( 0.0222)	0.00911	NLS-bearing substrate import into nucleus
GO:0006555	2	( 0.0222)	0.00911	methionine metabolic process
GO:0006067	2	( 0.0222)	0.00911	ethanol metabolic process
GO:0006038	2	( 0.0222)	0.00911	cell wall chitin biosynthetic process
GO:0001410	2	( 0.0222)	0.00911	chlamydospore formation
GO:0000054	2	( 0.0222)	0.00911	ribosome export from nucleus
GO:0048478	3	( 0.0332)	0.00926	replication fork protection
GO:0006891	3	( 0.0332)	0.00926	intra-Golgi vesicle-mediated transport
GO:0006334	3	( 0.0332)	0.00926	nucleosome assembly
GO:0000463	3	( 0.0332)	0.00926	maturation of LSU-rRNA from tricistronic rRNA transcript (SSU-rRNA, 5.8S rRNA, LSU-rRNA)
GO:0006289	11	( 0.1218)	0.009967	nucleotide-excision repair
GO:0000902	6	( 0.0665)	0.01046	cell morphogenesis
GO:0006407	5	( 0.0554)	0.01211	rRNA export from nucleus
GO:0019933	4	( 0.0443)	0.01406	cAMP-mediated signaling
GO:0006906	4	( 0.0443)	0.01406	vesicle fusion
GO:0043486	1	( 0.0111)	0.01462	histone exchange
GO:0031144	1	( 0.0111)	0.01462	proteasome localization
GO:0010551	1	( 0.0111)	0.01462	regulation of specific transcription from RNA polymerase II promoter
GO:0009411	1	( 0.0111)	0.01462	response to UV
GO:0006790	1	( 0.0111)	0.01462	sulfur metabolic process
GO:0000751	1	( 0.0111)	0.01462	cell cycle arrest in response to pheromone
GO:0051017	2	( 0.0222)	0.01642	actin filament bundle formation
GO:0031134	2	( 0.0222)	0.01642	sister chromatid biorientation
GO:0000466	2	( 0.0222)	0.01642	maturation of 5.8S rRNA from tricistronic rRNA transcript (SSU-rRNA, 5.8S rRNA, LSU-rRNA)
GO:0000032	2	( 0.0222)	0.01642	cell wall mannoprotein biosynthetic process
GO:0032568	6	( 0.0665)	0.01677	general transcription from RNA polymerase II promoter
GO:0010570	5	( 0.0554)	0.01988	regulation of filamentous growth
GO:0006298	7	( 0.0775)	0.02219	mismatch repair
GO:0006091	7	( 0.0775)	0.02219	generation of precursor metabolites and energy
GO:0032313	4	( 0.0443)	0.0237	regulation of Rab GTPase activity
GO:0000022	4	( 0.0443)	0.0237	mitotic spindle elongation
GO:0007020	9	( 0.0997)	0.02529	microtubule nucleation
GO:0006541	6	( 0.0665)	0.02662	glutamine metabolic process
GO:0006139	6	( 0.0665)	0.02662	nucleobase, nucleoside, nucleotide and nucleic acid metabolic process
GO:0050790	1	( 0.0111)	0.02815	regulation of catalytic activity
GO:0044409	1	( 0.0111)	0.02815	entry into host
GO:0044406	1	( 0.0111)	0.02815	adhesion to host
GO:0043570	1	( 0.0111)	0.02815	maintenance of DNA repeat elements
GO:0034498	1	( 0.0111)	0.02815	early endosome to Golgi transport
GO:0031028	1	( 0.0111)	0.02815	septation initiation signaling
GO:0030026	1	( 0.0111)	0.02815	cellular manganese ion homeostasis
GO:0016584	1	( 0.0111)	0.02815	nucleosome positioning
GO:0015819	1	( 0.0111)	0.02815	lysine transport
GO:0015818	1	( 0.0111)	0.02815	isoleucine transport
GO:0006986	1	( 0.0111)	0.02815	response to unfolded protein
GO:0006534	1	( 0.0111)	0.02815	cysteine metabolic process
GO:0006465	1	( 0.0111)	0.02815	signal peptide processing
GO:0006336	1	( 0.0111)	0.02815	DNA replication-independent nucleosome assembly
GO:0006189	1	( 0.0111)	0.02815	'de novo' IMP biosynthetic process
GO:0000411	1	( 0.0111)	0.02815	positive regulation of transcription by galactose
GO:0000105	1	( 0.0111)	0.02815	histidine biosynthetic process
GO:0051056	2	( 0.0222)	0.02933	regulation of small GTPase mediated signal transduction
GO:0009231	2	( 0.0222)	0.02933	riboflavin biosynthetic process
GO:0009085	2	( 0.0222)	0.02933	lysine biosynthetic process
GO:0007039	2	( 0.0222)	0.02933	vacuolar protein catabolic process
GO:0006525	2	( 0.0222)	0.02933	arginine metabolic process
GO:0006312	2	( 0.0222)	0.02933	mitotic recombination
GO:0006536	4	( 0.0443)	0.03939	glutamate metabolic process
GO:0006526	4	( 0.0443)	0.03939	arginine biosynthetic process
GO:0051123	3	( 0.0332)	0.04695	transcriptional preinitiation complex assembly
GO:0034501	3	( 0.0332)	0.04695	protein localization to kinetochore
GO:0009073	3	( 0.0332)	0.04695	aromatic amino acid family biosynthetic process
GO:0000916	3	( 0.0332)	0.04695	contractile ring contraction involved in cytokinesis
GO:0000422	3	( 0.0332)	0.04695	mitochondrion degradation
GO:0000282	3	( 0.0332)	0.04695	cellular bud site selection
