# Supplementary material for: Global Transcriptome Profile of Cryptococcus neoformans during Exposure to Hydrogen Peroxide Induced Oxidative Stress
Source: PLoS One. 2013 Jan 28;8(1):e55110. doi: 10.1371/journal.pone.0055110 (PMC3557267; doi:10.1371/journal.pone.0055110)
Supplement: Table S4 — Differential expression pattern of C. neoformans genes assigned to oxidation-reduction functional category at various time points during exposure to oxidative stress. (XLSX) [file pone.0055110.s006.xlsx]

## Sheet: Oxidation-rediction category
Table S4: Differential expression pattern of C. neoformans genes assigned to oxidation-reduction functional category at various time points during exposure to oxidative stress.
Proposed gene names for several of the C. neoformans gene IDs have been derived by similarity to known S. cerevisiae or other fungal genes, or based on the domains and probable function are listed.
BroadID	Proposed Gene name	Annotation	5 min (log2 FC)	15 min (log2 FC)	30 min (log2 FC)	45 min (log2 FC)	60 min (log2 FC)
CNAG_06431	ACD1	Acyl-CoA dehydrogenase, C-terminal domain	0	0	0	1.13372	0
CNAG_03666	ACD3	Acyl-CoA dehydrogenase; Cytochrome b5-like Heme/Steroid binding domain	0	0	0	2.97871	3.32152
CNAG_06360	ADH21	Glucose-repressible alcohol dehydrogenase II	0	0	-2.73637	0	0
CNAG_07745	ADH3	alcohol dehydrogenase isozyme III;	0	0	0	0	-1.1799
CNAG_00515	ADH50	Alcohol dehydrogenase GroES-like domain	1.1331	0	0	0	-0.92843
CNAG_05273	ADI1	Acireductone dioxygenease; methionine salvage pathway	-1.68758	0	0	0	1.86392
CNAG_04521	AIF10	postive regulation of apoptosis; pyridine nucleotide-disulphide oxidoreductase; similar to apoptosis-inducing facotr	0	0	1.17332	0	0
CNAG_02840	AIF11	Pyridine nucleotide-disulphide oxidoreductase; similar to apoptosis inducing factor	0	1.52929	0	0	0
CNAG_03874	AIF12	Pyridine nucleotide-disulphide oxidoreductase; similar to apoptosis inducing factor	1.19893	1.04374	1.12063	0	0
CNAG_01846	AIF13	Pyridine nucleotide-disulphide oxidoreductase; similar to apoptosis inducing factor	-6.15431	-5.01496	3.99121	4.46626	5.69297
CNAG_04351	ALD52	pyruvate metabolism; oxidation-reduction; amino acid biosynthesis; succinate semialdehyde dehydrogenase	0	1.05098	1.04777	1.1906	0
CNAG_00162	AOX	Alternative oxidase	-1.50866	0	0	0	0
CNAG_04112	ARA1	NADP+ dependent arabinose dehydrogenase, carbohydrate metabolism	0	1.58009	0	0	0
CNAG_04122	ARA2	NAD-dependent arabinose dehydrogenase, biosynthesis of dehydro-D-arabinono-1,4-lactone	0	0	0	-1.08835	0
CNAG_05035	ARH1	alcohol dehydrogenase isozyme III;	0	0	0	1.94632	0
CNAG_01097	AYR10	carbohydrate metabolism; response to stress; NADPH-dependent acylglycerone-phosphate; mitochondrial membrane	0	0	0	1.18318	0.958622
CNAG_02751	AYR13	NADPH-dependent 1-acyl dihydroxyacetone phosphate reductase	0	0	0	1.44276	1.33977
CNAG_06169	BDH1	NAD-dependent butanediol dehydrogenase	0	1.34668	1.76636	2.60951	2.0158
CNAG_02868	BNA2	Indoleamine 2,3-dioxygenase	0	2.29367	1.97736	1.01825	0
CNAG_05256	CAT2	Catalase 2	0	0	-1.12508	0	0
CNAG_00575	CAT3	catalase 3; response to oxidative stress; hydrogen peroxide catabolism; catalase; iron binding; conidium formation;	0	0	1.91043	3.63348	3.51761
CNAG_00993	CAT5	Ubiquinone biosynthesis protein COQ7; mitochondrial; oxidative stress sensitive	-1.10389	0	-2.1873	-2.17681	-1.29462
CNAG_06012	CBR1	Microsomal cytochrome b reductase; oxidoreductase FAD domain	0	-1.05511	-2.22466	-1.89417	-1.20508
CNAG_01138	CCP1	Peroxidase; mitochondrial antioxidant	-2.71467	0	2.58909	3.14848	0
CNAG_02958	CFO2	iron ion transport; ferroxidase activity	0	0	0	-1.50875	0
CNAG_00462	CIR2	Electron transfer flavoprotein-ubiquinone oxidoreductase	-4.42667	-2.18358	4.41667	4.16114	4.25735
CNAG_01991	COX5A	Cytochrome c oxidase subunit IV	-0.933072	0	0	-0.946566	0
CNAG_04981	CTA11	Catalase 1	0	1.29467	2.30833	3.17407	3.00199
CNAG_01229	CYB20	lactate metabolism; Cytochrome b2; L-lactate cytochrome-c oxidoreductase; electron transport chain	0	0	0	0	2.03171
CNAG_03663	CYB21	Cytochrome b2; L-lactate cytochrome-c oxidoreductase	-2.49933	-1.92491	0	1.21281	1.74021
CNAG_06383	CYB25	Cytochrome b5-like Heme/Steroid binding domain	0	2.64887	3.84772	3.19479	2.3333
CNAG_04764	DFR1	Dihydrofolate reductase	0	-2.28233	0	0	0
CNAG_02794	DHO1	Dihydroorotate dehydrogenase	0	0	-2.88503	0	0
CNAG_02664	DLD2	D-lactate dehydrogenase; FAD linked oxidases	-1.71844	0	0	-1.6225	0
CNAG_02854	DOT5	AhpC/TSA family; thiol-specific antioxidant	0	0	-2.47382	-3.26447	-3.08864
CNAG_03238	DOX2	Dioxygenase	-1.28067	-2.9354	-4.7655	-2.48025	0
CNAG_04325	DOX3	aromatic compound metabolism; catalytic LigB subunit of aromatic ring-opening dioxygenase	-1.39026	1.53323	2.82724	2.59023	2.97585
CNAG_00429	DUS1	tRNA-dihydrouridine synthase	0	0	0	0	-1.7222
CNAG_06997	DUS3	tRNA modification; oxidation-reduction; Dihydrouridine synthase (Dus)	-1.91208	0	2.28684	0	0
CNAG_04652	EOR1	Enoyl reductase	0	0	-1.64994	-1.90493	-1.29501
CNAG_06759	EOR2	response to stress; oxidation-reduction; Enoyl reductase	0.946718	0	0	0.978984	0
CNAG_06829	ERG1	Squalene epoxidase; ergosterol-biosynthesis	0	0	0	-1.3674	-1.08736
CNAG_05842	ERG110	ergosterol biosynthesis; sterol 14-demethylase activity; electron carrier activity; heme binding	0	1.10197	1.85595	2.19843	0
CNAG_00117	ERG24	ergosterol biosynthesis; ERG4/ERG24 family; delta14-sterol reductase activity	0	0	-2.01241	-2.41377	0
CNAG_01737	ERG25	Sterol desaturase	1.01175	0.987501	0	0	0
CNAG_04605	ERG26	3-beta hydroxysteroid dehydrogenase/isomerase family	0	-1.77136	-1.74361	0	-1.35709
CNAG_00519	ERG3	Sterol desaturase	1.02957	0	0	0	0
CNAG_02830	ERG4	Ergosterol biosynthesis ERG4/ERG24 family	0	-1.14078	-2.70887	-2.18225	-1.25424
CNAG_02841	ERG50	C-22 sterol desaturase; Ergosteral biosynthesis; Cytochrome P450	0	0	0	1.19215	0.966628
CNAG_03176	ERO1	Endoplasmic Reticulum Oxidoreductin 1 (ERO1)	0	0	0.978579	0	0
CNAG_02099	FAS1	Fatty acid synthase beta subunit; regulated by Can2	0	-1.27658	-1.56736	-1.02697	0
CNAG_02100	FAS2	fatty-acid synthase complex protein	0	0	-1.15813	0	0
CNAG_01150	FDS1	Fatty acid desaturase	0	0	1.09945	1.04054	0
CNAG_01772	FEO1	2OG-Fe(II) oxygenase superfamily	-1.70548	0	0	0	0
CNAG_02580	FEO2	2OG-Fe(II) oxygenase superfamily	-1.02936	0.95173	1.37859	0	1.23089
CNAG_07865	FET50	iron ion transport; iron assimilation; copper ion binding; multicopper oxidase	0	0	1.20268	1.01361	0
CNAG_00542	FOR2	FAD binding monooxygenase	0	0	-1.26469	-1.19639	0
CNAG_02532	FOR3	oxidation-reduction; FAD dependent oxidoreductase activity	0	0	0	0	-1.47924
CNAG_02475	FOR4	Flavin-binding monooxygenase-like	0	0	1.23001	0	0
CNAG_05115	FOR5	lysine catabolism; FAD dependent oxidoreductase	-1.03621	0	0	0	0
CNAG_06764	FOX21	short chain dehydrogenase	0	-1.38702	-2.1581	-1.54362	0
CNAG_00984	FOX22	response to stress; oxidation-reduction; short chain dehydrogenase	0	0	1.1984	2.35195	2.46692
CNAG_07862	FRD1	FAD binding domain; Cytochrome b5-like heme binding domain	-1.3797	-2.52743	0	2.72973	3.60968
CNAG_03498	FRE20	Ferric reductase like transmembrane component	0	-1.21627	0	-1.37927	0
CNAG_00876	FRE7	iron ion homeostasis; oxidoreductase; ferric reductase like transmembrane component	-1.06853	0	0	0	0
CNAG_04242	FRL1	DUF455; Rieske [2Fe-2S] domain; Ferritin/ribonucleotide reductase-like	0	-1.02351	0	0	0
CNAG_03589	FSB1	2Fe-2S iron-sulfur cluster binding domain	0	0	1.71056	1.3476	1.19647
CNAG_05041	FSB2	4Fe-4S binding domain	-2.5156	0	1.63017	0	3.33843
CNAG_01896	GCY12	Aldo/keto reductase family	0	0	-1.09514	0	0
CNAG_00879	GDH2	amino acid metabolism; glutamate/Leucine/Phenylalanine/Valine dehydrogenase	0	1.07575	-2.69022	-2.06103	-1.35412
CNAG_01577	GDH3	oxidation-reduction; glutamate biosynthesis; glutamate dehydrogenase; oxidoreductase activity	-1.00846	0	0	0	0
CNAG_04862	GLT1	NAD(+)-dependent glutamate synthase; iron-sulfur cluster binding	-3.11454	-2.30982	0	2.68028	3.86839
CNAG_04099	GND2	NAD binding domain of 6-phosphogluconate dehydrogenase	0	0	-1.17717	-1.2444	0
CNAG_01745	GPD1	NAD-dependent glycerol-3-phosphate dehydrogenase C-terminus	0	-0.953382	0	0	0
CNAG_02814	GUT2	FAD dependent oxidoreductase; glyceral-3-phophate dehydrogenase	1.06205	0.98313	0	0	0
CNAG_02815	GUT20	FAD dependent oxidoreductase; glyceral-3-phophate dehydrogenase	1.34369	1.51868	0.993066	0	0
CNAG_03134	HAD2	3-hydroxyacyl-CoA dehydrogenase, NAD binding domain	2.27159	0	0	-3.38288	-3.96297
CNAG_02460	HEM13	Coproporphyrinogen III oxidase	1.25479	0	0	-1.04061	-1.4329
CNAG_03187	HEM14	porphyrin compound biosynthesis; flavin containing amine oxidoreductase	1.04744	0.969323	0	0	0
CNAG_06830	HIS4	Histidinol dehydrogenase	0	0	1.38174	0	0
CNAG_05852	HOX1	Heme oxygenase	1.12738	0	0	0	0
CNAG_06287	HYR1	Glutathione peroxidase	0	0	-1.93308	-1.33181	0
CNAG_07851	IDH1	tricarboxylic acid cycle; glutamate biosynthesis; isocitrate/isopropylmalate dehydrogenase	0	0	1.13658	1.31595	0
CNAG_03920	IDP1	Isocitrate/isopropylmalate dehydrogenase	0	0	0	1.0623	0
CNAG_04488	IFA38	Microsomal beta-keto-reductase	0	-1.60573	-2.65324	-1.04874	0
CNAG_05725	ILV5	Acetohydroxy acid isomeroreductase,branched chain amino acid biosynthesis	0	0	1.63845	1.74935	0
CNAG_00441	IMD2	purine biosynthesis; induction host defense; IMP dehydrogenase / GMP reductase domain	0	0	1.31782	0	0
CNAG_06623	IOX1	Inositol oxygenase	0	1.87072	1.13033	0	0
CNAG_03410	IRC24	oxidation-reduction; putative benzil reductase; oxidoreductase activity	0	0	-1.01794	0	0
CNAG_01500	JLP1	Taurine catabolism dioxygenase TauD, TfdA family	0	1.58197	0	0	0
CNAG_03674	KGD1	alpha-ketoglutarate dehydrogenase complex; TCA cycle	0	0	1.66037	1.63125	0.988527
CNAG_03596	KGD2	Dihydrolipoyl transsuccinylase, component of the mitochondrial alpha-ketoglutarate dehydrogenase complex,	0	0	0.949091	0	0
CNAG_02738	KPR1	Ketopantoate reductase PanE/ApbA	0	0	1.94879	0	0
CNAG_05460	KPR2	Ketopantoate reductase PanE/ApbA	0	0	0	0	-2.11057
CNAG_03465	LAC1	laccase 1; melanin synthesis	0	0	0	-1.67108	-2.19244
CNAG_02181	LAD1	NAD dependent epimerase/dehydratase family	1.29534	0	-1.37852	-1.67418	-1.7648
CNAG_01120	LAT1	Dihydrolipoyl transsuccinylase, component of the mitochondrial alpha-ketoglutarate dehydrogenase complex,	0	-1.11463	-2.45642	-1.86725	0
CNAG_00450	LEU2	3-isopropylmalate dehydrogenase	0	0	0	1.18736	0
CNAG_05085	LIA1	Deoxyhypusine hydroxylase; PBS lyase HEAT-like repeat	0	2.82367	0	0	0
CNAG_03185	LOT6	NADPH-dependent FMN reductase; decrease in oxidative stress resistance	0	0	-3.13611	-1.10677	0
CNAG_06849	LYS1	Conversion of saccharopine to L-lysine; lysine biosynthesis	0	0	0	0.945843	0
CNAG_03588	LYS2	aminoadipate-semialdehyde dehydrogenase	0	0	1.05545	1.82575	0
CNAG_04326	MAE1	Malic enzyme, NAD binding domain	0	0	0	0	1.17652
CNAG_06374	MAE11	Malic enzyme, NAD binding domain	0	3.65906	5.37723	0	0
CNAG_06638	MAE10	pyruvate metabolism; oxidation-reduction; malic enzyme, NAD binding domain	0	1.2133	2.47169	2.61392	0
CNAG_03629	MBO1	Molybdopterin oxidoreductase	-1.18819	-0.941998	0	0	1.33266
CNAG_03266	MDH3	lactate/malate dehydrogenase, NAD binding domain; mitochondrial	0	0	-3.80742	-2.73852	-1.65594
CNAG_07796	MET1	uroporphyrin-III C-methyltransferase	0	0	0	0	-1.28337
CNAG_03168	MET10	Subunit alpha of assimilatory sulfite reductase, which converts sulfite into sulfide	0	0	0	0	1.72846
CNAG_05140	MET13	Methylenetetrahydrofolate reductase	0	0	0	-2.42661	0
CNAG_05070	MET5	Nitrite and sulphite reductase 4Fe-4S domain	-1.23093	0	0	0	1.93469
CNAG_05721	MFE2	Multifunctional enzyme of the peroxisomal fatty acid beta-oxidation pathway; has 3-hydroxyacyl-CoA dehydrogenase and enoyl-CoA hydratase activities	0.974013	0.949323	0	0	0
CNAG_05316	MIO1	Myo-inositol oxygenase	0	0	0	0.974681	0
CNAG_07746	MIS1	purine nucleotide biosynthesis; one-carbon metabolism; oxidation-reduction; mitochondrial C1-tetrahydrofolate synthase	0	0	0	0	0
CNAG_06645	MTD1	Tetrahydrofolate dehydrogenase/cyclohydrolase, catalytic domain	0	1.03513	0	0	0
CNAG_03144	MXR1	Peptide methionine sulfoxide reductase	0	0	1.85636	0.971958	0
CNAG_04017	MXR2	SelR domain	0	0	0	1.16897	0
CNAG_00605	NAT64	response to stress; oxidation-reduction; N-acetyltransferase domain; alcohol dehydrogenase superfamily	0	0	0	1.52085	0
CNAG_03517	NDE2	Pyridine nucleotide-disulphide oxidoreductase	0.999924	1.02538	1.58795	1.52159	1.00801
CNAG_01914	NEP2	NAD-dependent epimerase; NADB Rossman fold domain	0	0	-2.73035	-2.85018	-2.78239
CNAG_00275	NOR10	pentose-phosphate shunt; oxidation-reduction; NAD binding domain of 6-phosphogluconate dehydrogenase	0	0	0	-2.50501	-1.68896
CNAG_02266	NOR11	NADH ubiquinone oxidoreductase, 20 Kd subunit	-1.62678	-0.941736	1.17873	1.22453	1.7619
CNAG_02590	NOR2	NAD binding domain of 6-phosphogluconate dehydrogenase	0	0	-1.67516	-1.84927	-1.12069
CNAG_02117	NOR4	Oxidoreductase family, NAD-binding Rossmann fold	0	0	-2.91902	0	-1.14088
CNAG_05020	NOR5	Oxidoreductase family, NAD-binding Rossmann fold	0	1.17848	0	0	0
CNAG_05320	NOR6	Oxidoreductase family, NAD-binding Rossmann fold	0	1.37051	0	0	0
CNAG_05321	NOR7	Oxidoreductase family, NAD-binding Rossmann fold	0	0	1.44138	2.14594	0
CNAG_06836	NOR9	Oxidoreductase family, NAD-binding Rossmann fold	0	0	0	0	1.55499
CNAG_05631	NUO2	NAD-ubiquinone oxidoreductase, 49 KDa subunit	-2.33196	-1.93132	0	0	2.20994
CNAG_07177	NUO3	NAD-ubiquinone oxidoreductase, 30 KDa subunit	-1.16745	-1.53254	0	0	0
CNAG_01287	NUO51	iron-sulfur cluster assembly; NAD-ubiquinone oxidoreductase, 51KDa subunit; mitochondrial	-2.18312	-1.67772	0	0	1.50213
CNAG_00413	OFD1	Similar to S. pombe PKHD-type hydroxylase Ofd1; Oxoglutarate and iron-dependent oxygenase degradation C-terminal domain	0	2.41484	2.26136	0	-1.56364
CNAG_04687	OLE1	lipid biosynthesis; electron transport chain; hyphal growth; fatty acid desaturase activity	1.50636	1.15035	2.0852	2.15794	1.28123
CNAG_00154	FOR1	NADH:flavin oxidoreductase / NADH oxidase family	1.51529	0	0	0	0
CNAG_04313	OYE2	NADH:flavin oxidoreductase / NADH oxidase family	0	1.543	1.77323	0	0
CNAG_05444	OYE20	NADH:flavin oxidoreductase / NADH oxidase family	-1.31464	0	0	-1.36621	0
CNAG_01112	OYE3	apoptotic process; oxidation-reduction; NADH:flavin oxidoreductase	0	0	-1.10793	0	0
CNAG_07660	PDA1	Dehydrogenase E1 component	0	-1.22344	-1.84723	-1.57732	0
CNAG_05059	PDB1	glycolysis; pyruvate dehydrogenase activity; transketolase, pyridine binding domain	0	-1.29822	-2.107	-1.65298	-1.02863
CNAG_05440	PDX3	Pyridoxamine 5'-phosphate oxidase; oxidative stress sensitive	-1.03358	-3.98327	-1.48134	0	0
CNAG_04990	PRO2	Gamma-glutamyl phosphate reductase; proline biosynthesis	-0.990727	0	0	0	0
CNAG_05899	PRO3	pyrroline-5-carboxylate reductase; proline biosynthesis	0	-1.02086	0	0	0
CNAG_06917	PRX1	response to oxidative stress; cell redox homeostasis; AhpC/TSA family; thioredoxin peroxidase activity	0	-2.04131	-2.69534	-2.34074	0
CNAG_03936	PST2	Flavodoxin	0	0	-1.94815	-1.25071	0
CNAG_02592	PYX3	Pyridine nucleotide-disulphide oxidoreductase	0	0	0	-1.18611	-1.32209
CNAG_02208	RNR1	Ribonucleotide reductase, barrel domain	0	0	-1.15973	-1.59837	-2.29086
CNAG_01915	RNR2	Ribonucleotide reductase, small chain	1.21118	0	1.05771	0	-1.66529
CNAG_02663	RNR20	Ribonucleotide reductase, small chain	0	0	3.63364	3.45139	0
CNAG_01102	SCD10	short chain dehydrogenase	2.09754	0	0	1.11329	0
CNAG_06511	SCD11	oxidation-reduction; short chain dehydrogenase	0	0	-2.28924	0	0
CNAG_07749	SCD12	short chain dehydrogenase	0	-1.02431	-2.63876	-1.55535	0
CNAG_03683	SCD13	short chain dehydrogenase	0	-1.69882	0	-2.10764	0
CNAG_03272	SCD14	short chain dehydrogenase	0	0	0	0	-1.62316
CNAG_04553	SCD2	oxidation-reduction; L-sorbose catabolic process; short chain dehydrogenase	0.961419	0.941549	1.16028	0	0
CNAG_05095	SCD4	short chain dehydrogenase	0	0	0	1.07261	0
CNAG_05560	SCD5	short chain dehydrogenase	0	0	-2.42669	-2.26821	0
CNAG_02000	SCD7	short chain dehydrogenase	1.13272	0	0	0	0
CNAG_02925	SCD9	short chain dehydrogenase	0	0	0	0	-2.65612
CNAG_02577	SCS7	sphingolipid metabolism; sphingolipid alpha-hydroxylase; synthesis long chain fatty acids	1.33777	1.84562	1.81558	1.79913	0
CNAG_04189	SDH1	Flavoprotein subunit of succinate dehydrogenase	0	0	0.928356	0	0
CNAG_03226	SDH2	2Fe-2S iron-sulfur cluster binding domain	-1.34793	0	2.5133	0	2.42963
CNAG_00774	SER3	D-isomer specific 2-hydroxyacid dehydrogenase, NAD binding domain	0	0	0	1.27982	0
CNAG_04085	SER30	D-isomer specific 2-hydroxyacid dehydrogenase, NAD binding domain	0	-2.50443	0	-2.24543	0
CNAG_00832	SER31	D-isomer specific 2-hydroxyacid dehydrogenase, NAD binding domain	0	0	-2.63375	-2.62066	0
CNAG_02259	SMM1	Dihydrouridine synthase (Dus)	0	1.97477	1.26875	0	0
CNAG_01019	SOD1	Copper/zinc superoxide dismutase (SODC)	0	-1.23451	-1.05557	0	0
CNAG_05658	SOR1	Alcohol dehydrogenase GroES-like domain	0	0.956141	0	0	0
CNAG_00126	SPS19	short chain dehydrogenase	0	0	0	-2.14182	0
CNAG_04228	SPS19	carbohydrate metabolism; L-sorbose catabolism; short chain dehydrogenase activity	0	0	0	0	-1.32464
CNAG_01981	SQR1	Similar to S. pombe mitochondrial sulfide:quinone oxidoreductase	0	0	-1.21795	-1.95312	0
CNAG_00654	SRX1	Sulfiredoxin	2.73448	3.35948	3.49296	3.47744	1.44675
CNAG_03834	SUR2	Sterol desaturase	1.35989	1.7167	2.06647	1.69223	0
CNAG_06558	TAH18	NAPDH-dependent diflavin reductase; pro-death role under oxidative stress	0	0	1.81891	2.04023	0
CNAG_01542	TFD2	oxidation-reduction; taurine catabolism dioxygenase TauD, TfdA family	0	0	2.03539	3.04801	2.60242
CNAG_03389	TFD3	Taurine catabolism dioxygenase TauD, TfdA family	-1.24443	0	-1.57092	-1.94892	0
CNAG_04417	TFD4	Taurine catabolism dioxygenase TauD, TfdA family	0	0	-1.04718	0	-0.943194
CNAG_05675	TFD5	Taurine catabolism dioxygenase TauD, TfdA family	0	0	2.71795	2.27564	0
CNAG_05847	TRR1	Cytoplasmic thioredoxin reductase	1.78921	2.29831	2.45432	1.21042	0
CNAG_03482	TSA1	thiol peroxidase; post-translational modifications altered under nitrosative stress	0	1.53741	1.76544	0	0
CNAG_02372	TSC13	3-oxo-5-alpha-steroid 4-dehydrogenase	1.28836	0	-2.9799	-0.932114	0
CNAG_01470	TXL1	Thioredoxin-like; Respiratory-chain NADH dehydrogenase 24 Kd subunit	-2.29286	-1.7295	0	0	1.62327
CNAG_01997	TYR1	Prephenate dehydrogenase; tyrosine biosynthesis	0	-0.929756	0	0	0
CNAG_05029	UGA20	Succinate semialdehyde dehydrogenase involved in the utilization of gamma-aminobutyrate (GABA) as a nitrogen source	-0.931642	0	0	0	0
CNAG_04969	UGD1	UDP-glucose/GDP-mannose dehydrogenase family, NAD binding domain	0	-0.990968	-2.30989	-2.36467	-1.97822
CNAG_04307	UOX1	Uric acid oxidase	-1.65214	-1.44527	0	2.41461	2.63334
CNAG_03322	UXS1	UDP-glucose dehydrogenase; NAD dependent epimerase/dehydratase family; deletion has capsule with no xylose	0	-1.13958	-1.81458	-1.68527	-1.25282
CNAG_01558	XYL2	NAD-dependent (R,R)-butanediol dehydrogenase	0	0	0	1.04252	0.998512
CNAG_01464	YHB1	Globin	0	-2.74874	1.24577	0	0
CNAG_01615	YPR1	Aldo/keto reductase family	0	0	-2.53089	0	0
CNAG_03983	YPR10	arabinose catabolism; mRNA binding; aldo-keto (NADP) reductase activity	0	0	0	0.933584	0
CNAG_02722	YPR11	aromatic compound metabolism; aldo-keto (NADP) reductase activity	0	0	1.02299	2.30568	1.35637
CNAG_02717	YPR12	oxidation-reduction; aryl-alcohol dehydrogenase (NAD+) activity	0	0	0	1.95742	0
CNAG_01952	YPR13	Aldo/keto reductase family	0	0	0	-1.34002	0
CNAG_02843	YPR14	RNA recognition motif; aldo/keto reductase	0	0	0	0.950875	0
CNAG_04209	YPR15	Aldo/keto reductase family	0	0	-2.30638	0	0
CNAG_05521	YPR16	Aldo/keto reductase family	0	0	-1.38468	-1.13753	0
CNAG_07801	YPR17	Aldo/keto reductase family	0	0	-1.76335	-1.16407	0
CNAG_03618	ZTA1	NADPH-dependent quinone reductase	0	0.962729	0	0	-1.15673
CNAG_05090	ZTA10	NADPH-dependent quinone reductase	-2.35657	-4.05834	-3.5054	0	1.3649
CNAG_02933	ZTA11	NADPH-dependent quinone reductase	0	1.57923	1.77223	0.976177	0
CNAG_00012		Oxidoreductase family, NAD-binding Rossmann fold	0	-1.09648	-1.94464	-1.15894	0
CNAG_00197_1		Iron-containing alcohol dehydrogenase	0	0.947046	0	0	0
CNAG_00215_1		Ferric reductase like transmembrane component	0	-1.32968	-1.05236	0	0
CNAG_02620_1		6-phosphogluconate dehydrogenase, C-terminal domain	0	0	-1.336	-1.35354	0
