# Supplementary material for: Global Transcriptome Profile of Cryptococcus neoformans during Exposure to Hydrogen Peroxide Induced Oxidative Stress
Source: PLoS One. 2013 Jan 28;8(1):e55110. doi: 10.1371/journal.pone.0055110 (PMC3557267; doi:10.1371/journal.pone.0055110)
Supplement: Table S6 — Differential gene expression profile of the genes belonging to metabolic process functional category with proposed gene names. (XLSX) [file pone.0055110.s008.xlsx]

## Sheet: Metabolic process category
Table S6: Differential gene expression profile of the genes belonging to metabolic process functional category with proposed gene names.
Proposed gene names for several of the C. neoformans gene IDs have been derived by similarity to known S. cerevisiae or other fungal genes, or based on the domains and probable function are listed.
BroadID	Gene Name	Newly Named	Description	5 min	15 min	30 min	45 min	60 min
CNAG_04862	GLT1		NAD(+)-dependent glutamate synthase	-3.11454	-2.30982	0	2.68028	3.86839
CNAG_06913	CHA10		Catabolic L-serine (L-threonine) deaminase	-2.75167	0	-2.84574	-2.04448	0
CNAG_02565	LYS4		Homoaconitase, catalyzes the conversion of homocitrate to homoisocitrate, lysine biosynthesis	-2.62058	0	3.29356	0	0
CNAG_05920	TAD2		Cytidine deaminase	-2.52918	0.981761	0	0	0
CNAG_03663	CYB21		Cytochrome b2; L-lactate cytochrome-c oxidoreductase	-2.49933	-1.92491	0	1.21281	1.74021
CNAG_04951	ARO40		Aromatic amino acid symthesis	-2.49267	1.85751	4.40358	4.26975	4.05322
CNAG_05090	ZTA10		NADPH-dependent quinone reductase	-2.35657	-4.05834	-3.5054	0	1.3649
CNAG_07944	DUR1		Urea amidolyase; urea carboxylase and allophanate hydrolase activities; allantoin degradation	-2.15486	0	0	0	0
CNAG_00237	LYS40		Homoaconitase, catalyzes the conversion of homocitrate to homoisocitrate, lysine biosynthesis	-2.13932	0	2.29069	2.91141	2.69508
CNAG_06621	BIO2		biotin synthase	-2.09366	-1.88914	-1.9391	-1.28967	0
CNAG_00742	LCB20		Component of serine palmitoyltransferase; sphingolipid synthesis	-2.03289	-1.89986	-1.28737	0	0
CNAG_05497	ILV3		Dihydroxyacid dehydratase, branched-chain amino acid biosynthesis	-1.914	0	0	0	4.50885
CNAG_06997	DUS3		Dihydrouridine synthase	-1.91208	0	2.28684	0	0
CNAG_07911	NOR1	1	NAD-binding xxidoreductase; NADB Rossman fold domain	-1.86294	-1.84539	0	0	0
CNAG_00800	PNC1		Nicotinamidase that converts nicotinamide to nicotinic acid as part of the NAD(+) salvage pathway	-1.75694	-1.66026	0	0	1.2613
CNAG_02386	NAT6	1	N-acetyltransferase domain	-1.74043	0	0	1.70897	1.2163
CNAG_01400	ARO4		Aromatic amino acid symthesis	-1.67404	1.23482	1.70509	0	2.24196
CNAG_00978	UBQ1		NADH Dehydrogenase; ubiquinone	-1.64983	-1.65673	0	0	1.07486
CNAG_04221	FBP26		Fructose-2,6-bisphosphatase, required for glucose metabolism	-1.63921	-2.04214	0	0	0
CNAG_00360	SNF4		CBS domains; Snf1 kinase complex	-1.48219	0	0	0	0
CNAG_06112	URA2		Bifunctional carbamoylphosphate synthetase (CPSase)-aspartate transcarbamylase (ATCase), pyrimidines biosynthesis	-1.39017	0	1.15078	2.73116	1.67393
CNAG_05194	LIP5		Protein involved in biosynthesis of the coenzyme lipoic acid, has similarity to E. coli lipoic acid synthase	-1.36995	-1.2635	0	0	0
CNAG_01940	IMA2		Alpha-glucosidase with specificity for isomaltase, methyl-alpha-glucoside, and palatinose; member of IMA isomaltase family; not required for isomaltose utilization, but Ima2p overexpression allows the ima1 null mutant to grow on isomaltose	-1.36595	0	0	0	0
CNAG_03939	LCB21		Component of serine palmitoyltransferase; sphingolipid synthesis	-1.33004	0	0	1.02177	1.02441
CNAG_05444	OYE20		Conserved NADPH oxidoreductase containing flavin mononucleotide (FMN), homologous to Oye2p; potential rolei n oxidative stress response and programmed cell death	-1.31464	0	0	-1.36621	0
CNAG_06314	ADE5,7		Bifunctional enzyme of the 'de novo' purine nucleotide biosynthetic pathway, contains aminoimidazole ribotide synthetase and glycinamide ribotide synthetase activities	-1.28599	0	0	-2.22406	0
CNAG_05070	MET5		Sulfite reductase beta subunit, involved in amino acid biosynthesis	-1.23093	0	0	0	1.93469
CNAG_01137	LYS41		Homoaconitase, catalyzes the conversion of homocitrate to homoisocitrate, lysine biosynthesis	-1.19247	0	1.86255	2.59731	2.08103
CNAG_00613	FCY1		Cytosine deaminase, zinc metalloenzyme that catalyzes the hydrolytic deamination of cytosine to uracil	-1.17465	1.29657	0	0	0
CNAG_07908	LYS42		Homoaconitase, catalyzes the conversion of homocitrate to homoisocitrate, lysine biosynthesis	-1.15936	0	2.02209	2.23131	2.15074
CNAG_05031	SCA1		Succinyl-CoA:3-ketoacid-coenzyme A transferase	-1.11316	0	1.74564	3.06582	2.3954
CNAG_02844	PGS1		Phosphatidylglycerolphosphate synthase; committed and rate-limiting step of cardiolipin biosynthesis	-1.09688	0	0	0	0
CNAG_06679	TRP2		Anthanilate synthase; chorismate binding; Trp biosynthesis	-1.02123	0	0	1.51238	0
CNAG_01577	GDH3		NADP(+)-dependent glutamate dehydrogenase	-1.00846	0	0	0	0
CNAG_07808	AGX1		Alanine glyoxylate aminotransferase	-1.00716	-1.66723	-1.35314	0	1.29052
CNAG_04990	PRO2		Gamma-glutamyl phosphate reductase; proline biosynthesis	-0.990727	0	0	0	0
CNAG_05029	UGA20		Succinate semialdehyde dehydrogenase involved in the utilization of gamma-aminobutyrate (GABA) as a nitrogen source	-0.931642	0	0	0	0
CNAG_02488	FOT1		Formyl transferase; purine biosynthesis	-0.926797	-1.57929	-0.98973	-0.940985	0
CNAG_00622	CAR2		L-ornithine transaminase	-0.926286	-1.0467	0	1.8798	0
CNAG_02021	ARD1		Subunit of N-terminal acetyltransferase NatA (Nat1p, Ard1p, Nat5p); acetylates many proteins	0	-3.08206	-2.78434	-2.46097	-0.936769
CNAG_04085	SER30		3-phophoglycerate dehydrogenase; serine biosynthesis	0	-2.50443	0	-2.24543	0
CNAG_06912	NMR2	1	NmrA; Nitrogen metabolite repressor; negative transcription regulation	0	-2.38748	-1.13779	-2.24054	-2.26206
CNAG_06355	0		CoA binding domain	0	-2.25784	0	1.49991	0
CNAG_02988	NAT61	1	N-acetyltransferase domain	0	-2.02926	-1.98448	-1.01014	0
CNAG_04605	ERG26		Ergosterol biosynthesis	0	-1.77136	-1.74361	0	-1.35709
CNAG_03683	SCD13	1	Short chain dehydrogenase	0	-1.69882	0	-2.10764	0
CNAG_04488	IFA38		Microsomal beta-keto-reductase	0	-1.60573	-2.65324	-1.04874	0
CNAG_06219	ULA1		Ubiquitin activating enyzme E1; neddylation-related	0	-1.55086	-2.43593	0	0
CNAG_07529	ILV1		Threonine deaminase; Isoleucine biosynthesis	0	-1.43726	-2.49519	-1.29742	0
CNAG_00797	ACS1		Acetyl-coA synthetase, histone acetylation	0	-1.39683	-2.15908	-1.53693	0
CNAG_06764	SCD3	1	Short chain dehydrogenase	0	-1.38702	-2.1581	-1.54362	0
CNAG_00311	EHD3		3-hydroxyisobutyryl-CoA hydrolase, member of a family of enoyl-CoA hydratase/isomerases	0	-1.3792	0	0	0
CNAG_05059	PDB1		pyruvate dehydrogenase (PDH) complex, beta subunit	0	-1.29822	-2.107	-1.65298	-1.02863
CNAG_02099	FAS1		Beta subunit of fatty acid synthetase	0	-1.27658	-1.56736	-1.02697	0
CNAG_06342	AOS1		Subunit of a heterodimeric nuclear SUMO activating enzyme (E1) with Uba2p	0	-1.2692	0	0	-1.35881
CNAG_03068	0		SAM-depdendent methyl transferase	0	-1.26062	-1.25967	0	0
CNAG_06923	XFP2		Xylulose 5-phosphate; D-fructose 6-phosphate phosphoketolase	0	-1.24409	-1.19482	-1.93987	-2.11502
CNAG_01247	NAT62	1	N-acetyltransferase domain	0	-1.22923	0	0	0
CNAG_07660	PDA1		pyruvate dehydrogenase (PDH) complex, alpha subunit	0	-1.22344	-1.84723	-1.57732	0
CNAG_03509	PDX1		Dihydrolipoamide dehydrogenase (E3)-binding protein (E3BP) of the mitochondrial pyruvate dehydrogenase (PDH) complex	0	-1.2067	-4.19229	-2.84846	-1.40002
CNAG_03819	ERG6		Delta(24)-sterol C-methyltransferase; ergosterol biosynthesis	0	-1.20528	-1.6528	-1.51751	0
CNAG_00383	DRS2		Aminophospholipid translocase (flippase) that maintains membrane lipid asymmetry in post-Golgi secretory vesicles	0	-1.19849	-2.24608	-1.06428	0
CNAG_02780	BNA5		Kynureninase, required for the de novo biosynthesis of NAD from tryptophan via kynurenine; expression regulated by Hst1p	0	-1.16589	0	0	0
CNAG_03322	GAL10		UDP-glucose-4-epimerase, catalyzes the interconversion of UDP-galactose and UDP-D-glucose in galactose metabolis	0	-1.13958	-1.81458	-1.68527	-1.25282
CNAG_01120	KGD20		Dihydrolipoyl transsuccinylase, component of the mitochondrial alpha-ketoglutarate dehydrogenase complex,	0	-1.11463	-2.45642	-1.86725	0
CNAG_00012	NOR3	1	NAD-binding xxidoreductase; NADB Rossman fold domain	0	-1.09648	-1.94464	-1.15894	0
CNAG_00973	NAT60	1	N-acetyltransferase domain	0	-1.09618	-1.22222	-1.69972	-1.66298
CNAG_07372	FBP26		Fructose-2,6-bisphosphatase, required for glucose metabolism	0	-1.08077	-2.74056	-1.28361	0
CNAG_05135	ENA51		Protein with similarity to P-type ATPase sodium pumps, member of the Na+ efflux ATPase family	0	-1.05288	0	0	0
CNAG_00810	ZTD1	1	Zeta_toxin domain	0	-1.04949	0	0	0
CNAG_05351	SEC53		Phosphomannomutase; glycosylation secretory proteins	0	-1.03201	-3.17659	-3.12467	-1.43449
CNAG_07749	SCD12	1	Short chain dehydrogenase	0	-1.02431	-2.63876	-1.55535	0
CNAG_05899	PRO3		pyrroline-5-carboxylate reductase; proline biosynthesis	0	-1.02086	0	0	0
CNAG_02344	FUR10		Uracil phosphoribosyltransferase, synthesizes UMP from uracil;pyrimidine salvage pathway	0	-1.0049	0	1.39462	0
CNAG_04640	CSS1		ATP-citrate synthase subunit 1	0	-0.998268	-1.89476	-1.90652	-1.454
CNAG_04969	UGD1		UDP-glucose/GDP-mannose dehydrogenase	0	-0.990968	-2.30989	-2.36467	-1.97822
CNAG_00266	YFH7		Phosphoribulose kinase	0	-0.968947	0	0	0
CNAG_01745	GPD1		NAD-dependent glycerol-3-phosphate dehydrogenase	0	-0.953382	0	0	0
CNAG_05907	DUR10		Urea amidolyase; urea carboxylase and allophanate hydrolase activities; allantoin degradation	0	-0.942017	-1.01093	0	0
CNAG_05282	DRS20		Aminophospholipid translocase (flippase) that maintains membrane lipid asymmetry in post-Golgi secretory vesicles	0	-0.934107	-1.19014	0	0
CNAG_01997	TYR1		Prephenate dehydrogenase; tyrosine biosynthesis	0	-0.929756	0	0	0
CNAG_01539	INO1		Inositol-3-phosphate synthase	0	0	0	-2.80381	-2.99767
CNAG_02850	GLH71	1	Glycosyl hydrolase family 71; WSC domains	0	0	-1.17101	-3.11504	-2.99711
CNAG_01914	NEP2	1	NAD-dependent epimerase; NADB Rossman fold domain	0	0	-2.73035	-2.85018	-2.78239
CNAG_02925	SCD9	1	Short chain dehydrogenase	0	0	0	0	-2.65612
CNAG_02208	RNR1		Ribonucleotide-diphosphate reductase; large subunit	0	0	-1.15973	-1.59837	-2.29086
CNAG_05109	CBD1	1	CBS domains; regulate activity in response to ATP or AMP binding	0	0	-1.11408	-2.06984	-2.25909
CNAG_05460	KPR2	1	Ketopantoate reductase PanE/ApbA	0	0	0	0	-2.11057
CNAG_02896	ERG130		3-hydroxy-3-methylglutaryl-CoA (HMG-CoA) synthase; mevalonate biosynthesis	0	0	-3.05947	-3.03131	-2.10689
CNAG_02552	TKL2		Transketolase; pentose phosphate pathway; aromatic amino acid synthesis	0	0	0	-2.08601	-2.04277
CNAG_07736	GLH710	1	Glycosyl hydrolase family 71; WSC domains	0	0	0	0	-1.81629
CNAG_00429	DUS1		Dihydrouridine synthase	0	0	0	0	-1.7222
CNAG_03266	MDH3		Peroxisomal malate dehydrogenase, catalyzes interconversion of malate and oxaloacetate; involved in the glyoxylate cycle	0	0	-3.80742	-2.73852	-1.65594
CNAG_03272	SCD14	1	Short chain dehydrogenase	0	0	0	0	-1.62316
CNAG_05545	HNT2		Dinucleoside triphosphate hydrolase; has similarity to the tumor suppressor FHIT	0	0	-2.27299	-2.30093	-1.60565
CNAG_06260	IMA1		Major isomaltase (alpha-1,6-glucosidase) required for isomaltose utilization; has specificity for isomaltose, palatinose, and methyl-alpha-glucoside; member of the IMA isomaltase family	0	0	0	-1.63272	-1.59855
CNAG_02532	FOR3	1	FAD-dependent oxidoreductase; Integrase zinc binding domain	0	0	0	0	-1.47924
CNAG_03375	LSC1		Alpha subunit of succinyl-CoA ligase,	0	0	-1.53835	-1.85021	-1.46978
CNAG_02449	PCS60		Peroxisomal protein that binds AMP and mRNA	0	0	-1.06657	-2.28388	-1.44679
CNAG_07445	TKL1		Transketolase; pentose phosphate pathway; aromatic amino acid synthesis	0	0	0	-1.87976	-1.43006
CNAG_05759	DUR11		Urea amidolyase; urea carboxylase and allophanate hydrolase activities; allantoin degradation	0	0	-0.979797	-1.38993	-1.33573
CNAG_04228	SCD8	1	Short chain dehydrogenase	0	0	0	0	-1.32464
CNAG_04652	EOR1	1	Enoyl reductase	0	0	-1.64994	-1.90493	-1.29501
CNAG_07796	MET1		uroporphyrin-III C-methyltransferase	0	0	0	0	-1.28337
CNAG_05828	QRI1		UTP-glucose-1-phosphate uridylyltransferase; GPI anchor biosynthesis	0	0	0	-1.05896	-1.22362
CNAG_02337	FUR1		Uracil phosphoribosyltransferase, synthesizes UMP from uracil;pyrimidine salvage pathway	0	0	0	-0.997472	-1.18816
CNAG_07745	ADH5		alcohol dehydrogenase isozyme III;	0	0	0	0	-1.1799
CNAG_02117	NOR4	1	NAD-binding oxidoreductase; NADB Rossman fold domain	0	0	-2.91902	0	-1.14088
CNAG_02307	CHA1		Catabolic L-serine (L-threonine) deaminase	0	0	0	0	-1.13317
CNAG_02590	NOR2	1	NAD-binding xxidoreductase; NADB Rossman fold domain	0	0	-1.67516	-1.84927	-1.12069
CNAG_03096	UGE4		UDP-galactose 4-epimerase	0	0	-1.33999	-1.3843	-1.09421
CNAG_06829	ERG1		Squalene epoxidase; ergosterol-biosynthesis	0	0	0	-1.3674	-1.08736
CNAG_04104	0		Sulfatase	0	0	0	0	-1.08545
CNAG_00747	LSC2		Beta subunit of succinyl-CoA ligase	0	0	-1.33219	-1.84637	-1.05658
CNAG_06072	ARO7		Chorismate mutase, catalyzes the conversion of chorismate to prephenate to initiate the tyrosine/phenylalanine-specific branch of aromatic amino acid biosynthesis	0	0	-1.44651	0	-1.04967
CNAG_02756	RAM10		Prenyltransferase; membrane localization Ras proteins	0	0	-2.24736	-1.08533	-1.00233
CNAG_00832	SER31		3-phophoglycerate dehydrogenase; serine biosynthesis	0	0	-2.63375	-2.62066	0
CNAG_01878	NOR8	1	NAD-binding oxidoreductase; NADB Rossman fold domain	0	0	0	-2.51791	0
CNAG_00176	DUG2		Probable di- and tri-peptidase; forms a complex with Dug1p and Dug3p to degrade glutathione	0	0	-3.66151	-2.50743	0
CNAG_00427	PTC5		Protein phosphatase 2C; regulate pyruvate dehydrogenase	0	0	-2.61049	-2.44584	0
CNAG_05560	SCD5	1	Short chain dehydrogenase	0	0	-2.42669	-2.26821	0
CNAG_00561	HAT1		Hat1p-Hat2p histone acetyltransferase complex	0	0	-3.14565	-2.25269	0
CNAG_05611	CYS40		PLP-dependent, CYS4 similarity	0	0	0	-2.20618	0
CNAG_07009	0		Alpha-beta hydrolase domain	0	0	0	-2.18246	0
CNAG_00126	SCD6	1	Short chain dehydrogenase	0	0	0	-2.14182	0
CNAG_04531	EHD31		3-hydroxyisobutyryl-CoA hydrolase, member of a family of enoyl-CoA hydratase/isomerases	0	0	-2.42293	-1.70705	0
CNAG_04141	CPS10		Vacuolar carboxypeptidase yscS	0	0	0	-1.65821	0
CNAG_04955	SER33		Hydroxyacid dehydrogenase	0	0	-2.1812	-1.48804	0
CNAG_04349	GPT2		Glycerol-3-phosphate/dihydroxyacetone phosphate dual substrate-specific sn-1 acyltransferase located in lipid particles and the ER	0	0	-2.88526	-1.34086	0
CNAG_04099	GND2		6-phosphogluconate dehydrogenase (decarboxylating), catalyzes an NADPH regenerating reaction in the pentose phosphate pathway; required for growth on D-glucono-delta-lactone	0	0	-1.17717	-1.2444	0
CNAG_00542	FOR2	1	FAD binding monooxygenase	0	0	-1.26469	-1.19639	0
CNAG_01675	FBA10		Fructose-bisphosphate aldolase	0	0	-1.34358	-1.13554	0
CNAG_01036	RAM1		Prenyltransferase; membrane localization Ras proteins	0	0	0	-1.11634	0
CNAG_05695	GNA1		Glucosamine-6-phosphate acetyltransferase	0	0	-1.32973	-1.10058	0
CNAG_02748	UGP1		UDP-glucoase pyrophosporylase	0	0	-1.23622	-1.04382	0
CNAG_01477	LCB2		Component of serine palmitoyltransferase; sphingolipid synthesis	0	0	-2.96295	-0.984614	0
CNAG_04392	0		Sterol carrier protein	0	0	-3.43223	0	0
CNAG_02794	DHO1	1	Dihyydroorotate dehydrogenase; pyrimidine synthesis	0	0	-2.88503	0	0
CNAG_05134	UGA10		GABA transaminase, oxidative stress tolerance	0	0	-2.79403	0	0
CNAG_00696	AMS1		Vacuolar alpha mannosidase	0	0	-2.76767	0	0
CNAG_06360	ADH21		Glucose-repressible alcohol dehydrogenase II	0	0	-2.73637	0	0
CNAG_06698	HOR2		One of two redundant DL-glycerol-3-phosphatases (RHR2/GPP1 encodes the other) involved in glycerol biosynthesis; induced in response to hyperosmotic stress and oxidative stress, and during the diauxic transition	0	0	-2.71818	0	0
CNAG_04010	FOL2		GTP-cyclohydrolase I, catalyzes the first step in the folic acid biosynthetic pathway	0	0	-2.68113	0	0
CNAG_04230	THI6		Thiamine monophosphate synthase	0	0	-2.30864	0	0
CNAG_06511	SCD11	1	Short chain dehydrogenase	0	0	-2.28924	0	0
CNAG_06418	PTC6		Protein phosphatase 2C; macroautophagy	0	0	-2.25312	0	0
CNAG_02081	MNS1		Alpha-1,2-mannosidase involved in ER quality control	0	0	-1.96863	0	0
CNAG_04961	URA3		OMP decarboxylase; pryimidine synthesis	0	0	-1.43049	0	0
CNAG_03725	0		L-rhamnose substrate binding; PucR, putative regulator	0	0	-1.40605	0	0
CNAG_03240	MNS10		Alpha-1,2-mannosidase involved in ER quality control	0	0	-1.29768	0	0
CNAG_05398	SER1		3-phosphoserine aminotransferase; serine biosynthesis	0	0	-1.24939	0	0
CNAG_03480	NEP3	1	NAD-dependent epimerase/dehydratase; GlcNAC transferase	0	0	-1.1642	0	0
CNAG_02100	FAS2		Alpha subunit of fatty acid synthetase	0	0	-1.15813	0	0
CNAG_06924	SUC2		Invertase, sucrose hydrolyzing enzyme	0	0	-1.10991	0	0
CNAG_01112	OYE21		Conserved NADPH oxidoreductase containing flavin mononucleotide (FMN), homologous to Oye2p; potential rolei n oxidative stress response and programmed cell death	0	0	-1.10793	0	0
CNAG_05136	SPF1		P-type ATPase, Haloacid dehydrogenase	0	0	-1.02143	0	0
CNAG_03410	IRC24		Putative benzil reductase; short chain dehydrogenase	0	0	-1.01794	0	0
CNAG_02079	GLH63	1	Glycosyl hydrolase family 63	0	0	-0.935886	0	0
CNAG_06891	SEE1		Methyltransferase; vesicle transport	0	0	-0.927677	0	0
CNAG_07746	MIS1		Mitochondrial C1-tetrahydrofolate synthase	0	0	0	0	0
CNAG_03596	KGD2		Dihydrolipoyl transsuccinylase, component of the mitochondrial alpha-ketoglutarate dehydrogenase complex,	0	0	0.949091	0	0
CNAG_06022	TMT1		Trans-aconitate methyltransferase; Leu biosynthesis	0	0	1.00723	0	0
CNAG_00441	IMD2		Inosine monophosphate dehydrogenase, catalyzes the rate-limiting step in GTP biosynthesis, expression is induced by mycophenolic acid resulting in resistance to the drug, expression is repressed by nutrient limitatio	0	0	1.31782	0	0
CNAG_02473	FMP52		Protein of unknown function, localized to the mitochondrial outer membrane; induced by treatment with 8-methoxypsoralen and UVA irradiation	0	0	1.33719	0	0
CNAG_06830	HIS4		Phosphoribosyl-ATP pyrophosphatase, phosphoribosyl-AMP cyclohydrolase, and histidinol dehydrogenase activities;histidine biosynthesis	0	0	1.38174	0	0
CNAG_06122	DOG1		2-deoxyglucose-6-phosphate phosphatase	0	0	1.50767	0	0
CNAG_02738	KPR1	1	Ketopantoate reductase domains	0	0	1.94879	0	0
CNAG_00259	BUD23		Methyltransferase, methylates residue G1575 of 18S rRNA; required for rRNA processing and nuclear export of 40S ribosomal subunits independently of methylation activity; diploid mutant displays random budding pattern	0	0	3.69745	0	0
CNAG_03957	PHO13		p-nitrophenyl phosphatase	0	0	0	0.934729	0
CNAG_00123	HAD2	1	Hydroxyacid dehydrogenase; oxidoreductase activity	0	0	0	0.955891	0
CNAG_05095	SCD4	1	Short chain dehydrogenase	0	0	0	1.07261	0
CNAG_03019	FAA2		Medium chain fatty acyl-CoA synthetase	0	0	0	1.09368	0
CNAG_06431	ACD1	1	Acyl-CoA dehydrogenase	0	0	0	1.13372	0
CNAG_04485	FAA20		Medium chain fatty acyl-CoA synthetase	0	0	0	1.15379	0
CNAG_07373	URA20		Bifunctional carbamoylphosphate synthetase (CPSase)-aspartate transcarbamylase (ATCase), pyrimidines biosynthesis	0	0	1.44883	1.2035	0
CNAG_00774	SER3		3-phophoglycerate dehydrogenase; serine biosynthesis	0	0	0	1.27982	0
CNAG_07851	LEU2		Beta-isopropylmalate dehydrogenase (IMDH), leucine biosynthesis	0	0	1.13658	1.31595	0
CNAG_01442	NFS1		Cysteine desulfurase involved in iron-sulfur cluster (Fe/S) biogenesis	0	0	1.52125	1.38112	0
CNAG_07802	CAR20		L-ornithine transaminase	0	0	0	1.39813	0
CNAG_06370	BAT1		Cytosolic branched-chain amino acid (BCAA) aminotransferase, preferentially involved in BCAA catabolism; homolog of murine ECA39; highly expressed during stationary phase and repressed during logarithmic phase	0	0	0	1.41913	0
CNAG_00531	ENA5		Protein with similarity to P-type ATPase sodium pumps, member of the Na+ efflux ATPase family	0	0	0	1.43642	0
CNAG_00605	NAT64	1	N-acetyltransferase domain	0	0	0	1.52085	0
CNAG_04206	GDF3	1	Glutathione-dependent formaldehyde-activating enzyme	0	0	0	1.5403	0
CNAG_04316	YEF10		ATP-NADH kinase; phosphorylates both NAD and NADH	0	0	0	1.54779	0
CNAG_03743	DUG3		Probable glutamine amidotransferase, forms a complex with Dug1p and Dug2p to degrade glutathione (GSH)	0	0	0	1.59979	0
CNAG_04501	TRP1		Phosphoribosylanthranilate isomerase that catalyzes the third step in tryptophan biosynthesis; Trp biosynthesis	0	0	1.2759	1.69537	0
CNAG_02812	ARG3		Ornithine carbamoyltransferase (carbamoylphosphate:L-ornithine carbamoyltransferase), catalyzes the sixth step in the biosynthesis of the arginine precursor ornithine	0	0	0	1.78729	0
CNAG_03588	LYS2		Alpha aminoadipate reductase, lysine biosynthesis	0	0	1.05545	1.82575	0
CNAG_05303	ICL1		Isocitrate lyase; catalyzes the formation of succinate and glyoxylate from isocitrate	0	0	0	1.86144	0
CNAG_05035	ARH1		Oxidoreductase of the mitochondrial inner membrane, involved in cytoplasmic and mitochondrial iron homeostasis and required for activity of Fe-S cluster-containing enzymes;	0	0	0	1.94632	0
CNAG_05664	BAT10		Mitochondrial branched-chain amino acid (BCAA) aminotransferase, preferentially involved in BCAA biosynthesis; homolog of murine ECA39; highly expressed during logarithmic phase and repressed during stationary phase	0	0	1.42822	2.0033	0
CNAG_05321	NOR7	1	NAD-binding oxidoreductase; NADB Rossman fold domain	0	0	1.44138	2.14594	0
CNAG_05496	LEU9		Alpha-isopropylmalate synthase II (2-isopropylmalate synthase), leucine biosynthesis	0	0	1.75456	2.25587	0
CNAG_03812	HIS5		Histidinol-phosphate aminotransferase; histidine biosynthesis	0	0	1.74799	2.35458	0
CNAG_02508	NAT63	1	N-acetyltransferase domain	0	0	0	3.7066	0
CNAG_00743	HIS7		Imidazole glycerol phosphate synthase; histidine biosynthesis	0	0	3.03273	4.31118	0
CNAG_01097	AYR10		NADPH-dependent 1-acyl dihydroxyacetone phosphate reductase	0	0	0	1.18318	0.958622
CNAG_03674	KGD1		alpha-ketoglutarate dehydrogenase complex; TCA cycle	0	0	1.66037	1.63125	0.988527
CNAG_00375	GCN5		Acetyltransferase; member of the Gcn5p-related N-acetyltransferase superfamily	0	0	0	0	0.992326
CNAG_01558	BDH10		NAD-dependent (R,R)-butanediol dehydrogenase	0	0	0	1.04252	0.998512
CNAG_01348	CNH1	1	cyanate hydratase activity	0	0	0	1.69809	1.09971
CNAG_00932	NEP1	1	NAD-dependent epimerase; NADB Rossman fold domain	0	0	0	0	1.16948
CNAG_06085	PLB1		Phospholipase B	0	0	1.28902	1.30706	1.17651
CNAG_04326	MAE1		Mitochondrial malic enzyme, precursor for amino acid synthesis	0	0	0	0	1.17652
CNAG_02751	AYR13		NADPH-dependent 1-acyl dihydroxyacetone phosphate reductase	0	0	0	1.44276	1.33977
CNAG_06836	NOR9	1	NAD-binding oxidoreductase; NADB Rossman fold domain	0	0	0	0	1.55499
CNAG_00992	LYS21		Homocitrate synthase isozyme; lysine biosynthesis	0	0	1.64847	2.53186	1.61598
CNAG_03168	MET10		Subunit alpha of assimilatory sulfite reductase, which converts sulfite into sulfide	0	0	0	0	1.72846
CNAG_01229	CYB20		Cytochrome b2; L-lactate cytochrome-c oxidoreductase	0	0	0	0	2.03171
CNAG_00984	SCD1	1	Short chain dehydrogenase	0	0	1.1984	2.35195	2.46692
CNAG_03666	ACD3	1	Acyl-CoA dehydrogenase	0	0	0	2.97871	3.32152
CNAG_04347	HOM3		Aspartate kinase, met & thr and general amino acid synthesis	0	0	4.00857	4.92462	3.73384
CNAG_03525	NTH1	1	Neutral trehalase, degrades trehalose; stress tolerance	0	0.92872	1.09395	1.55058	1.39284
CNAG_06560	ACD2	1	Acyl-CoA dehydrogenase	0	0.942889	0	1.45765	0
CNAG_05658	SOR1		Sorbitol dehydrogenase	0	0.956141	0	0	0
CNAG_03618	ZTA1		NADPH-dependent quinone reductase	0	0.962729	0	0	-1.15673
CNAG_06520	AMT1		Putative adenosylmethyl transferase	0	1.02283	0	-2.10757	-1.07671
CNAG_06645	MTD1		NAD-dependent 5,10-methylenetetrahydrafolate dehydrogenase	0	1.03513	0	0	0
CNAG_04351	UGA2		Succinate semialdehyde dehydrogenase involved in the utilization of gamma-aminobutyrate (GABA) as a nitrogen source	0	1.05098	1.04777	1.1906	0
CNAG_04314	YEF1		ATP-NADH kinase; phosphorylates both NAD and NADH	0	1.06422	1.0312	1.34574	0
CNAG_00879	GDH2		NAD(+)-dependent glutamate dehydrogenase	0	1.07575	-2.69022	-2.06103	-1.35412
CNAG_00490	POT1		Peroxisomal Oxoacyl Thiolase; 3-ketoacyl-CoA thiolase	0	1.09881	0	1.79135	1.14584
CNAG_05020	NOR5	1	NAD-binding oxidoreductase; NADB Rossman fold domain	0	1.17848	0	0	0
CNAG_06638	MAE10		Mitochondrial malic enzyme, precursor for amino acid synthesis	0	1.2133	2.47169	2.61392	0
CNAG_07600	GLH3	1	Glucosyl hydrolase family 3	0	1.2264	0	0	0
CNAG_04127	CWC24		Component of a complex containing Cef1p; has similarity to S. pombe Cwf24p	0	1.23277	1.44341	0	0
CNAG_03311	ERG13		3-hydroxy-3-methylglutaryl-CoA (HMG-CoA) synthase; mevalonate biosynthesis	0	1.31407	1.47823	0	0
CNAG_06169	BDH1		NAD-dependent butanediol dehydrogenase	0	1.34668	1.76636	2.60951	2.0158
CNAG_05320	NOR6	1	NAD-binding oxidoreductase; NADB Rossman fold domain	0	1.37051	0	0	0
CNAG_02230	XFP1		Xylulose 5-phosphate; D-fructose 6-phosphate phosphoketolase	0	1.3725	0	1.46921	1.02405
CNAG_02407	SPO14		Phospholipase D active site	0	1.41296	0	1.03488	0
CNAG_03565	ENA52		Protein with similarity to P-type ATPase sodium pumps, member of the Na+ efflux ATPase family	0	1.47938	1.31652	1.73884	1.52788
CNAG_04313	OYE2		Conserved NADPH oxidoreductase containing flavin mononucleotide (FMN), homologous to Oye2p; potential rolei n oxidative stress response and programmed cell death	0	1.543	1.77323	0	0
CNAG_02933	ZTA11		NADPH-dependent quinone reductase	0	1.57923	1.77223	0.976177	0
CNAG_02834	ATG26		UDP-glucose:sterol glucosyltransferase, conserved enzyme involved in synthesis of sterol glucoside membrane lipids;	0	1.64713	0	0	0
CNAG_02120	HAD1	1	Haloacid dehydrogenase	0	1.74084	1.35447	0	0
CNAG_02259	SMM1		Dihydrouridine synthase	0	1.97477	1.26875	0	0
CNAG_02853	ADE4		PRPPAT; purine biosynthesis	0	2.10146	1.97419	1.27968	0.932146
CNAG_00976	URA21		Bifunctional carbamoylphosphate synthetase (CPSase)-aspartate transcarbamylase (ATCase), pyrimidines biosynthesis	0	2.46675	2.17872	1.01515	0.94179
CNAG_06383	CYB50	1	Cytochrome b5 domain	0	2.64887	3.84772	3.19479	2.3333
CNAG_06374	MAE11		Mitochondrial malic enzyme, precursor for amino acid synthesis	0	3.65906	5.37723	0	0
CNAG_06415	CCC2		Cu(+2)-transporting P-type ATPase	0.928994	0	0	0	0
CNAG_01232	ENA50		Protein with similarity to P-type ATPase sodium pumps, member of the Na+ efflux ATPase family	0.932309	0	0	0	0
CNAG_06759	EOR2	1	Enoyl reductase	0.946718	0	0	0.978984	0
CNAG_00308	CPS1		Vacuolar carboxypeptidase yscS	0.960077	0	-1.32619	0	0
CNAG_04553	SCD2	1	Short chain dehydrogenase	0.961419	0.941549	1.16028	0	0
CNAG_05652	GLH5	1	Glycosyl hydrolase family 5	0.965971	2.312	1.06241	0	0
CNAG_04934	NMR1	1	NmrA; Nitrogen metabolite repressor; negative transcription regulation	0.966886	2.13538	1.6392	0	0
CNAG_05721	FOX2		Multifunctional enzyme of the peroxisomal fatty acid beta-oxidation pathway; has 3-hydroxyacyl-CoA dehydrogenase and enoyl-CoA hydratase activities	0.974013	0.949323	0	0	0
CNAG_03922	NMR3	1	NmrA; Nitrogen metabolite repressor; negative transcription regulation	1.01117	1.1762	0	0	0
CNAG_03187	HEM14		Protoporphyrinogen oxidase, a mitochondrial enzyme that catalyzes the seventh step in the heme biosynthetic pathway, converting protoporphyrinogen IX to protoporphyrin IX; inhibited by diphenyl ether-type herbicides	1.04744	0.969323	0	0	0
CNAG_06879	CBD2	1	CBS domains; regulate activity in response to ATP or AMP binding	1.05224	-1.7554	0	0	0
CNAG_03795	OGG1		Mitochondrial glycosylase/lyas; repairs oxidative damage to mitochondrial DNA	1.0793	0	0	0	0
CNAG_00524	POT1		3-ketoacyl-CoA thiolase with broad chain length specificity; beta-oxidation of fatty acids	1.08544	1.27272	0	0	0
CNAG_02000	SCD7	1	Short chain dehydrogenase	1.13272	0	0	0	0
CNAG_00515	ADH50		Alcohol dehydrogenase isoenzyme V; involved in ethanol production	1.1331	0	0	0	-0.92843
CNAG_03946	GAL1		Galactokinase, phosphorylates alpha-D-galactose to alpha-D-galactose-1-phosphate in the first step of galactose catabolism	1.15917	1.04324	1.19596	1.19721	0
CNAG_03069	HNT1		Adenosine 5'-monophosphoramidase; similar to Hint	1.18651	0	0	0	0
CNAG_02781	LYS10	1	Dihydrodipicolinate synthase; lysine biosynthesis	1.21606	0	0	0	-1.94769
CNAG_02768	GDF1	1	Glutathione-dependent formaldehyde activating domain	1.26913	0	0	1.24349	0.964648
CNAG_02673	0		Polysaccharide biosynthesis domain	1.27679	0	0	0	0
CNAG_02181	LAD1		D-lactoaldehyde dehydrogenase	1.29534	0	-1.37852	-1.67418	-1.7648
CNAG_00254	NEP4	1	NAD-dependent epimerase/dehydratase	1.31109	0	0	0	0
CNAG_00543	TMT2		Thiolpurine-S-methyl transferase domain	1.34235	1.39437	2.01406	1.76493	0
CNAG_04043	GDF2	1	Glutathione-dependent formaldehyde activating domain	1.41669	-1.02494	-0.983515	0	0
CNAG_00154	FOR1	1	Flavin oxidoreductase family	1.51529	0	0	0	0
CNAG_02417	LPE1	1	Lipase-esterase; AB hydrolase 3 domain	1.60557	1.418	0	2.00414	1.09284
CNAG_00637	CYS4		Cystathionine beta-synthase	1.94843	0	1.2167	1.4204	0
CNAG_01102	SCD10	1	Short chain dehydrogenase	2.09754	0	0	1.11329	0
CNAG_03134	HCD1		3-hydroxyacyl CoA dehydrogenase	2.27159	0	0	-3.38288	-3.96297
CNAG_01076	UGA1		GABA transaminase, oxidative stress tolerance	2.85101	3.30436	3.48597	0	0
CNAG_06935	0		isochorismatase family hydrolase	3.21731	0	0	0	0
