# Supplementary material for: Global Transcriptome Profile of Cryptococcus neoformans during Exposure to Hydrogen Peroxide Induced Oxidative Stress
Source: PLoS One. 2013 Jan 28;8(1):e55110. doi: 10.1371/journal.pone.0055110 (PMC3557267; doi:10.1371/journal.pone.0055110)
Supplement: Table S7 — Transcript abundance at multiple time points of the genes belonging to C. neoformans ubiquitin dependent protein catabolic processes during H2O2 induced oxidative stress. (XLSX) [file pone.0055110.s009.xlsx]

## Sheet: All ubiquitin related
Table S7: Transcript abundance at multiple time points of the genes belonging to C. neoformans ubiquitin dependent protein catabolic processes during H2O2 induced oxidative stress.
Proposed gene names for several of the C. neoformans gene IDs have been derived by similarity to known S. cerevisiae or other fungal genes, or based on the domains and probable function are listed.
BroadID		Annotation	GeneName	5min	15min	30min	45min	60min
CNAG_06342	AOS1	Subunit of a heterodimeric nuclear SUMO activating enzyme (E1) with Uba2p	AOS1	0	-1.2692	0	0	-1.35881
CNAG_02183	APC1	anaphase promoting complex subunit 1	APC1	0	0	-2.41773	-3.03023	-3.41622
CNAG_00437	APC11	ubiquitin-protein ligase	APC11	0	-1.38796	0	0	0
CNAG_05878	ARC40	WD40 repeats; actin-related protein complex 2/3, subunit 1	ARC40	0	0	-2.08691	0	0
CNAG_05977	0	HEAT repeat	BLM10	0	0	-0.943063	0	0
CNAG_02154	CDC16	cell division control protein 16	CDC16	0	0	-0.933015	0	0
CNAG_02963	CDC23	cell division control protein 23	CDC23	0	0	0	-2.01062	0
CNAG_05655	CDC31	EF-hand calcium-binding protein	CDC31	0	0	0	-2.27101	-3.55768
CNAG_01852	CDC36	CCR4-NOT transcription complex	CDC36	-1.7334	0	-2.56694	0	0
CNAG_05761	CKS1	protein kinase activator	CKS1	0	-2.54949	-3.99974	-3.25178	-1.80439
CNAG_03554	COP1	coatomer alpha subunit	COP1	0	-1.11364	-2.44639	-1.23942	0
CNAG_01636	CPR3	peptidyl-prolyl cis-trans isomerase-like 1	CPR3	0	1.1348	0	0	0
CNAG_07418	DCN1	protein neddylation; positive regulation of ubiquitin-protein ligase activity; NEDD8 ligase activity	DCN1	0	-1.62991	0	0	0
CNAG_03039	DDI1	SNARE binding protein	DDI1	1.65574	0	0	1.17802	0
CNAG_04985	EGD2	nascent polypeptide-associated complex subunit alpha	EGD2	0	-0.971602	-1.65683	-1.79323	-1.13078
CNAG_03748	GCN1	HEAT repeat	GCN1	0	0	-1.73092	-1.56863	0
CNAG_00977	GGA2	VHS domain-containing protein	GGA2	-1.18355	-2.22019	-1.75931	0	0
CNAG_05469	HRD1	synoviolin; transmembrane ubiquitin ligase required for ER-associated degradation	HRD1	0	0	-2.11018	0	0
CNAG_03823	HRT1	ubiquitin-protein ligase	HRT1	0	-1.10324	0	0	0
CNAG_01063	KOG1	WD-repeat protein mip1	KOG1	0	0	-2.64606	0	0
CNAG_05773	MET30	sulfur metabolite repression control protein	MET30	0	2.31186	2.97606	0	0
CNAG_03698	0	zinc finger protein Mlo2	MLO2	-1.97603	0	0	0	0
CNAG_01217	MPE1	retinoblastoma-binding protein	MPE1	0	1.5968	1.95559	0	0
CNAG_05145	NAM7	DNA helicase	NAM7	0	1.36331	1.52798	0	0
CNAG_01861	NAS6	conserved hypothetical protein	NAS6	0	-2.39885	-3.38363	0	0
CNAG_02004	OTU2	OTU domain-containing protein 6B	OTU2	1.12535	0	1.76094	2.43777	1.28685
CNAG_01377	PAN2	PAB-dependent poly(A)-specific ribonuclease subunit PAN2	PAN2	1.26342	0	-2.26445	0	0
CNAG_02886	PRE1	proteasome subunit beta type 2	PRE1	0	-2.00851	-2.79523	0	0
CNAG_05269	PRE10	proteasome subunit alpha type 3	PRE10	0	-1.76702	-2.44796	0	0
CNAG_05770	PRE2	proteasome component pts1	PRE2	0	-1.48457	-1.66419	0	0
CNAG_03816	PRE3	proteasome subunit beta type 6	PRE3	0	-3.20974	-3.66877	0	0
CNAG_01957	PRE4	endopeptidase	PRE4	0	0	-3.5755	0	0
CNAG_04071	PRE5	proteasome subunit alpha type 1	PRE5	0	-1.14746	-1.94048	0	0
CNAG_01035	PRE6	proteasome subunit alpha type-7	PRE6	0	-1.29928	-1.30858	0	0
CNAG_05865	PRE7	proteasome subunit	PRE7	0	-1.70784	-1.197	0	0
CNAG_03941	PRE8	20S proteasome subunit	PRE8	0	-1.41315	-1.79148	0	0
CNAG_05792	PRE9	proteasome subunit alpha type 4	PRE9	0	-4.30632	-3.81197	0	0
CNAG_02725	PUP1	proteasome subunit	PUP1	0	-1.58108	-1.68112	0	0
CNAG_00385	PUP3	proteasome subunit beta type 3	PUP3	0	-1.47002	-1.06657	0	0
CNAG_06592	QRI8	ubiquitin conjugating enzyme	QRI8	0	0	0	1.0867	0
CNAG_02512	RAD16	DNA repair protein rad16	RAD16	0	2.30874	2.88241	3.01324	2.52621
CNAG_00772	RAD23	uv excision repair protein rhp23	RAD23	0	-1.26554	-1.66197	0	0
CNAG_01338	RAD4	DNA repair protein rhp42	RAD4	0	1.18081	3.71302	4.18887	2.70619
CNAG_00299	RAD5	DNA repair protein RAD5	RAD5	0	0	0	0	-1.54548
CNAG_05102	RAD5	DNA repair protein rad5	RAD5	0	0	0	0	-2.93197
CNAG_00824	RAD6	ubiquitin-conjugating enzyme e2-17 kda	RAD6/UBC2	0	0	-2.49446	0	0
CNAG_05198	RAD7	DNA dependent ATPase	RAD7	0	1.99302	4.06489	4.34833	2.57972
CNAG_04733	RIS1	SNF2-related; DEAD-like helicase N-terminal; ATP-dependent helicase	RIS1	0	0	1.60888	0	0.982399
CNAG_01316	RPA32	replication protein A domain; deletion has reduced CsA resistance silencing phenotype	RPA32	0	1.19129	0	0	0
CNAG_07863	RPN1	protesome/cyclsome repeat subunits	RPN10	0	-0.931613	-1.20175	0	0
CNAG_00482	0	26S proteasome regulatory subunit	RPN1	0	0	-1.66289	0	0
CNAG_07028	RPN11	multidrug resistance protein	RPN11	0	-1.73726	-2.87289	0	0
CNAG_03721	RPN12	26s proteasome non-ATPase regulatory subunit 8	RPN8	0	-1.48413	-1.10843	0	0
CNAG_06733	RPN14	WD40-repeat protein; pre-mRNA splicing facotr PRP17	RPN14	1.42232	0	0	1.84534	1.12663
CNAG_06175	RPN2	endopeptidase	RPN2	0	-1.09574	-1.10119	0	0
CNAG_00062	RPN3	26S proteasome non-ATPase regulatory subunit 3	RPN3	0	-1.33863	-1.38326	0	0
CNAG_01083	RPN5	26S proteasome non-ATPase regulatory subunit 12	RPN5	0	-1.75154	-1.82678	0	0
CNAG_06361	RPN6	endopeptidase	RPN6	0	0	-2.7561	0	0
CNAG_06899	RPN7	26S proteasome subunit RPN7	RPN7	0	0	-1.00918	0	0
CNAG_00046	RPN8	proteasome regulatory subunit 12	RPN12	0	-0.933471	0	0	0
CNAG_06680	RPN8	JAB uniquitin protease domain; COP9 complex subunit 6	RPN80	0	-1.67685	-1.91578	0	0
CNAG_04014	RPN9	26S proteasome regulatory subunit RPN9	RPN9	0	-1.01381	-1.41936	0	0
CNAG_01181	RPS31	ribosomal chaperone	RPS31/UBI3	0	0	0	-1.11564	0
CNAG_07719	RPT1	endopeptidase	RPT1	0	0	-3.01089	0	0
CNAG_02239	RPT2	endopeptidase	RPT2	0	0	-1.10181	0	0
CNAG_03904	RPT3	endopeptidase	RPT3	0	0	-0.94686	0	0
CNAG_04906	RPT4	ATPase	RPT4	0	-1.31381	0	0	0
CNAG_06153	RPT5	26S protease regulatory subunit	RPT5	0	-1.65621	-1.81695	0	0
CNAG_04666	RPT6	endopeptidase	RPT6	0	-1.20786	-1.31579	0	0
CNAG_05355	RSP5	ubiquitin-protein ligase	RSP5	0	0	1.14626	0.970956	0
CNAG_04001	SCL1	proteasome subunit alpha type 6	SCL1	0	0	-4.91279	0	0
CNAG_04074	SEC27	coatomer beta' subunit	SEC27	0	-1.205	-1.98318	-0.979064	0
CNAG_06229	SGT1	Similar to S. cerevisiae Sgt1p; a co-chaperone of HSP90 that promote its interaction with Cyr1p, adenylate cyclase	SGT1	0	-1.30691	-1.31366	-1.1953	0
CNAG_00829	SKP1	ubiquitin-protein ligase	SKP1	0	-0.990639	-1.41594	0	0
CNAG_00855	TUL1	ligase	TUL1	0	0	-2.22506	0	0
CNAG_01279	UBC1	ubiquitin-conjugating enzyme E2S	UBC1	0	-1.17388	-2.45693	-2.05422	-1.14449
CNAG_04668	UBC12	E2 ubiquitin-conjugating enzyme	UBC12	0	-1.07516	0	0	0
CNAG_02148	UBC13	ubiquitin-conjugating enzyme E2 13	UBC13	0	-1.16563	-1.72497	0	0
CNAG_01084	UBC4	ubiquitin conjugating enzyme 4	UBC4	0	2.45731	3.08465	3.06392	1.56161
CNAG_01151	UBC5	ubiquitin-conjugating enyzme domain	UBC5	0	0	-1.05598	0	0
CNAG_02214	UBC60	ubiquitin conjugating enzyme	UBC6	0.97737	0	0	0	0
CNAG_05765	UBC6	ubiquitin-conjugating enzyme .4KD	UBC60	0	1.49797	2.10587	0	0
CNAG_04611	UBC8	ubiquitin-protein ligase	UBC8	0.991236	0	0	0	0
CNAG_01920	UBI4	polyubiquitin	UBI4	0	0	2.25468	2.00526	0
CNAG_00455	UBP13	ubiquitin C-terminal hydrolase Ubp16	UBP13	0	2.34739	1.75163	0	1.07187
CNAG_05708	UBP14	ubiquitin carboxyl-terminal hydrolase 14; highly expressed in filamentous growth	UBP14	-1.15404	-1.20632	-1.24137	-0.961694	-0.951716
CNAG_00187	UBP16	conserved hypothetical protein	UBP16	0	0.971707	0	0	0
CNAG_03109	UBP6	ubiquitin carboxyl-terminal hydrolase 6	UBP6	0	0	-1.02871	0	0
CNAG_00182	VPS29	retrograde transporter	VPS29	1.24267	0	-2.40277	-1.22637	0
CNAG_00248	VPS36	conserved hypothetical protein	VPS36	0	0	-1.92957	-0.957044	0
CNAG_00065	YRB1	ran-specific GTPase-activating protein 1	YRB1	0	0	-1.34104	-1.38418	0
CNAG_00180	YUH1	carboxyl-terminal proteinase	YUH1	0	0	-2.7103	0	0
CNAG_04159	0	IBR domain-containing protein	IBR1	0	1.17229	1.80953	0	0
